# Supplementary material for: Cytosolic nucleic acid sensing and mitochondrial transcriptomic changes as early triggers of metabolic disease in db/db mice
Source: Mamm Genome. 2023 Nov 18;35(1):68–76. doi: 10.1007/s00335-023-10026-z (PMC10884043; doi:10.1007/s00335-023-10026-z)
Supplement: Supplementary file 9 — Supplementary file9 (XLS 46 KB) [file 335_2023_10026_MOESM9_ESM.xls]

## Sheet: GO_ Shared 2 vs 1
	ID	Description	GeneRatio	BgRatio	pvalue	p.adjust	qvalue	geneID	Count
GO:0035456	GO:0035456	response to interferon-beta	25/396	40/11369	4.17904057509814e-27	1.59305026722741e-23	1.51457228421715e-23	240327/225594/240328/60440/15959/15957/100702/20846/15944/100039796/319278/15953/55932/14469/16362/69550/16145/54396/100033459/226691/15951/100040462/15950/66141/327959	25
GO:0045087	GO:0045087	innate immune response	66/396	433/11369	4.36909544251229e-25	8.32749591342843e-22	7.9172608466157e-22	60440/17948/94094/667823/76681/319236/20128/209387/58185/15958/15959/15957/50909/21354/317677/71586/236573/17472/626578/100702/12263/20846/109032/211550/80861/15900/15018/110558/18854/20847/15944/319278/67138/547253/209200/15040/434341/21929/229898/229900/55932/14469/18636/100038882/19106/56417/16362/69550/23962/192231/56045/230073/54396/246728/12362/100033459/15951/100040462/15950/217069/20821/6…	66
GO:0035458	GO:0035458	cellular response to interferon-beta	21/396	31/11369	4.60019534813939e-24	5.84531488903578e-21	5.55735880127857e-21	240327/225594/240328/60440/15959/15957/100702/20846/15944/100039796/15953/55932/14469/16362/16145/54396/100033459/226691/15951/100040462/15950	21
GO:0051607	GO:0051607	defense response to virus	40/396	171/11369	1.98755858619876e-22	1.89414333264742e-19	1.80083268744272e-19	94094/76681/20128/58185/15958/15959/667370/15957/71586/17472/20846/13052/234311/80861/110558/67775/18854/20847/319278/209200/17454/100038882/19106/14190/56417/16362/69550/23962/56045/276950/17329/15945/230073/246728/23961/246730/217069/66141/54123/58203	40
GO:0009615	GO:0009615	response to virus	41/396	201/11369	1.41964094339072e-20	1.08233425524108e-17	1.0290155301251e-17	94094/76681/20128/58185/15958/15959/667370/15957/71586/17472/20846/13052/234311/80861/110558/67775/18854/20847/319278/209200/17454/100038882/19106/14190/56417/16362/69550/23962/56045/276950/17329/15945/230073/54396/246728/23961/246730/217069/66141/54123/58203	41
GO:0009617	GO:0009617	response to bacterium	45/396	376/11369	2.71581664835377e-13	1.72544884392076e-10	1.6404485474179e-10	60440/99899/17948/76757/20128/15959/15957/16912/236573/17472/626578/100702/230594/110454/20846/109032/80861/238393/15900/268567/67246/15944/67138/15040/434341/21929/229898/229900/55932/14469/100038882/21835/19106/11722/17329/24110/15945/55985/54396/246728/12362/15951/100040462/231507/67245	45
GO:0034341	GO:0034341	response to interferon-gamma	23/396	100/11369	3.28297843397894e-13	1.7878162557611e-10	1.69974357115631e-10	236573/17472/626578/100702/20846/15900/15018/110558/15944/319278/547253/434341/229898/229900/55932/14469/16362/69550/54396/12362/20821/66141/20305	23
GO:1903900	GO:1903900	regulation of viral life cycle	23/396	123/11369	3.17884767430611e-11	1.51472091680686e-08	1.44010165034683e-08	94094/667823/76681/319236/20128/209387/58185/67246/18854/319278/100038882/19106/671535/56417/69550/23962/26424/246728/23961/246730/217069/20821/66141	23
GO:0071346	GO:0071346	cellular response to interferon-gamma	19/396	86/11369	8.27735913751880e-11	3.50592144802463e-08	3.33321023514354e-08	236573/17472/626578/100702/20846/15900/15018/110558/15944/547253/434341/229898/229900/55932/14469/16362/54396/12362/20305	19
GO:0002831	GO:0002831	regulation of response to biotic stimulus	28/396	192/11369	1.09528397584142e-10	4.17522251590749e-08	3.96953971454948e-08	21354/17472/230594/20846/234311/80861/18854/15944/547253/209200/15040/434341/21929/229898/14190/56417/16362/192231/56045/230073/54396/100033459/15951/100040462/15950/54123/12258/58203	28
GO:1903901	GO:1903901	negative regulation of viral life cycle	16/396	62/11369	2.19060913752528e-10	7.59145639295126e-08	7.21748063205699e-08	58185/67246/18854/319278/100038882/19106/671535/56417/69550/23962/246728/23961/246730/217069/20821/66141	16
GO:0042832	GO:0042832	defense response to protozoan	10/396	21/11369	5.87973417991393e-10	1.86779555781932e-07	1.77578287556523e-07	60440/236573/17472/626578/100702/15900/229900/55932/14469/54396	10
GO:0048525	GO:0048525	negative regulation of viral process	17/396	78/11369	1.03935804783479e-09	2.66216904816103e-07	2.53102337019341e-07	58185/20846/67246/18854/319278/100038882/19106/671535/56417/69550/23962/246728/23961/246730/217069/20821/66141	17
GO:0001562	GO:0001562	response to protozoan	10/396	22/11369	1.04472076019477e-09	2.66216904816103e-07	2.53102337019341e-07	60440/236573/17472/626578/100702/15900/229900/55932/14469/54396	10
GO:0050792	GO:0050792	regulation of viral process	24/396	158/11369	1.04754815641174e-09	2.66216904816103e-07	2.53102337019341e-07	94094/667823/76681/319236/20128/209387/58185/20846/67246/18854/319278/100038882/19106/671535/56417/69550/23962/26424/246728/23961/246730/217069/20821/66141	24
GO:0045071	GO:0045071	negative regulation of viral genome replication	13/396	43/11369	1.29232471014170e-09	3.07896362191259e-07	2.92728551119596e-07	58185/67246/319278/100038882/19106/671535/56417/69550/23962/246728/23961/246730/66141	13
GO:0044403	GO:0044403	symbiotic process	33/396	293/11369	2.36886141600731e-09	5.31182336342344e-07	5.05014851722177e-07	94094/667823/76681/319236/20128/209387/58185/236573/100702/20846/67246/18854/15944/319278/229900/55932/14469/100038882/19106/671535/66231/56417/69550/23962/26424/54396/246728/23961/246730/217069/20821/66141/58203	33
GO:0045088	GO:0045088	regulation of innate immune response	20/396	116/11369	2.79304592841477e-09	5.91505059950951e-07	5.62365914124682e-07	21354/80861/15944/547253/15040/434341/21929/229898/56417/16362/192231/56045/54396/100033459/15951/100040462/15950/54123/12258/58203	20
GO:0043903	GO:0043903	regulation of symbiotic process	24/396	169/11369	4.19870969243288e-09	8.42393755134427e-07	8.00895150750493e-07	94094/667823/76681/319236/20128/209387/58185/20846/67246/18854/319278/100038882/19106/671535/56417/69550/23962/26424/246728/23961/246730/217069/20821/66141	24
GO:0019058	GO:0019058	viral life cycle	23/396	175/11369	3.94978798485517e-08	7.46230728752723e-06	7.09469376234502e-06	94094/667823/76681/319236/20128/209387/58185/67246/18854/319278/100038882/19106/671535/56417/69550/23962/26424/246728/23961/246730/217069/20821/66141	23
GO:0034340	GO:0034340	response to type I interferon	11/396	38/11369	4.11092479113515e-08	7.46230728752723e-06	7.09469376234502e-06	20846/20847/319278/434341/100038882/56417/56045/246728/66141/54123/58203	11
GO:0006119	GO:0006119	oxidative phosphorylation	17/396	99/11369	4.67397360059041e-08	8.0987215297503e-06	7.69975651044631e-06	17717/17708/17709/17705/17710/17719/17721/17711/11474/66972/215951/66148/12862/11814/66114/58805/20930	17
GO:0050776	GO:0050776	regulation of immune response	38/396	433/11369	1.37653420722489e-07	2.28145582519187e-05	2.16906511463401e-05	58185/50909/21354/317677/12268/12263/80861/15015/110557/15018/110558/18761/15944/21808/15042/547253/15040/434341/21929/229898/18636/14190/56417/16362/192231/56045/230073/54396/329260/66552/100033459/15951/100040462/15950/333883/54123/12258/58203	38
GO:0035455	GO:0035455	response to interferon-alpha	8/396	20/11369	1.76134574011559e-07	2.79760415055027e-05	2.65978657158684e-05	15958/15959/15957/19106/56417/69550/15951/66141	8
GO:0045069	GO:0045069	regulation of viral genome replication	14/396	76/11369	2.95284112298638e-07	4.50249214432964e-05	4.28068715218616e-05	58185/67246/319278/100038882/19106/671535/56417/69550/23962/26424/246728/23961/246730/66141	14
GO:0002483	GO:0002483	antigen processing and presentation of endogenous peptide antigen	8/396	22/11369	4.20483624424997e-07	5.93660583817811e-05	5.64415251031292e-05	80898/21354/15015/110557/15018/110558/15042/15040	8
GO:0019885	GO:0019885	antigen processing and presentation of endogenous peptide antigen via MHC class I	8/396	22/11369	4.20483624424997e-07	5.93660583817811e-05	5.64415251031292e-05	80898/21354/15015/110557/15018/110558/15042/15040	8
GO:0046596	GO:0046596	regulation of viral entry into host cell	9/396	31/11369	7.03276214943204e-07	9.57460332629819e-05	9.10293236108816e-05	94094/667823/76681/319236/20128/209387/217069/20821/66141	9
GO:0019883	GO:0019883	antigen processing and presentation of endogenous antigen	8/396	24/11369	9.09555776896393e-07	0.000119559538673416	0.000113669711065491	80898/21354/15015/110557/15018/110558/15042/15040	8
GO:0060337	GO:0060337	type I interferon signaling pathway	9/396	33/11369	1.26462641500076e-06	0.00015550825464461	0.000147847495648476	20846/20847/434341/56417/56045/246728/66141/54123/58203	9
GO:0071357	GO:0071357	cellular response to type I interferon	9/396	33/11369	1.26462641500076e-06	0.00015550825464461	0.000147847495648476	20846/20847/434341/56417/56045/246728/66141/54123/58203	9
GO:0050778	GO:0050778	positive regulation of immune response	29/396	320/11369	2.34718127030684e-06	0.000274097955881551	0.000260595146103767	58185/50909/317677/12268/12263/15015/110557/15018/110558/18761/15944/15042/15040/434341/229898/18636/16362/192231/230073/54396/329260/100033459/15951/100040462/15950/333883/54123/12258/58203	29
GO:0016032	GO:0016032	viral process	25/396	252/11369	2.37283120254228e-06	0.000274097955881551	0.000260595146103767	94094/667823/76681/319236/20128/209387/58185/20846/67246/18854/319278/100038882/19106/671535/56417/69550/23962/26424/246728/23961/246730/217069/20821/66141/58203	25
GO:0002460	GO:0002460	adaptive immune response based on somatic recombination of immune receptors built from immunoglobulin superfamily domains	21/396	189/11369	2.58287382032753e-06	0.000289585735384958	0.000275319955522839	58185/50909/317677/12268/12263/15015/110557/15018/110558/18761/15042/15040/21929/14190/22339/16362/19885/329260/16068/54123/12258	21
GO:0052372	GO:0052372	modulation by symbiont of entry into host	9/396	36/11369	2.81339467534034e-06	0.000302768984452178	0.000287853761934293	94094/667823/76681/319236/20128/209387/217069/20821/66141	9
GO:0045089	GO:0045089	positive regulation of innate immune response	12/396	67/11369	2.85930835264386e-06	0.000302768984452178	0.000287853761934293	15944/15040/434341/229898/192231/54396/100033459/15951/100040462/15950/54123/58203	12
GO:0019079	GO:0019079	viral genome replication	14/396	93/11369	3.71706968037011e-06	0.000382958638420834	0.000364093055747206	58185/67246/319278/100038882/19106/671535/56417/69550/23962/26424/246728/23961/246730/66141	14
GO:0002486	GO:0002486	antigen processing and presentation of endogenous peptide antigen via MHC class I via ER pathway	TAP-independent	6/396	14/11369	4.07287456003408e-06	0.000399936394692887	0.00038023444163241	15015/110557/15018/110558/15042/15040	6
GO:0002250	GO:0002250	adaptive immune response	24/396	243/11369	4.0916892426607e-06	0.000399936394692887	0.00038023444163241	58185/50909/80898/21354/317677/12268/12263/15015/20715/110557/15018/110558/18761/15042/15040/21929/14190/22339/16362/19885/329260/16068/54123/12258	24
GO:0002476	GO:0002476	antigen processing and presentation of endogenous peptide antigen via MHC class Ib	6/396	15/11369	6.58933361385437e-06	0.000610997296588856	0.000580897910243395	15015/110557/15018/110558/15042/15040	6
GO:0002484	GO:0002484	antigen processing and presentation of endogenous peptide antigen via MHC class I via ER pathway	6/396	15/11369	6.58933361385437e-06	0.000610997296588856	0.000580897910243395	15015/110557/15018/110558/15042/15040	6
GO:0002833	GO:0002833	positive regulation of response to biotic stimulus	14/396	98/11369	6.97916389032108e-06	0.000610997296588856	0.000580897910243395	234311/80861/15944/15040/434341/229898/192231/54396/100033459/15951/100040462/15950/54123/58203	14
GO:0015988	GO:0015988	energy coupled proton transmembrane transport	against electrochemical gradient	4/396	5/11369	7.0524346930508e-06	0.000610997296588856	0.000580897910243395	17708/17719/17721/17711	4
GO:0015990	GO:0015990	electron transport coupled proton transport	4/396	5/11369	7.0524346930508e-06	0.000610997296588856	0.000580897910243395	17708/17719/17721/17711	4
GO:0002474	GO:0002474	antigen processing and presentation of peptide antigen via MHC class I	8/396	31/11369	7.87324084755213e-06	0.000666950980241527	0.000634095163464842	80898/21354/15015/110557/15018/110558/15042/15040	8
GO:0045824	GO:0045824	negative regulation of innate immune response	9/396	41/11369	8.97100117522668e-06	0.000743422966955741	0.000706799932409736	21354/80861/547253/15040/434341/21929/56417/56045/12258	9
GO:0006091	GO:0006091	generation of precursor metabolites and energy	28/396	325/11369	9.24626830009539e-06	0.000749931377871566	0.000712987721326504	17716/17717/17708/17709/17705/17710/17719/17721/17711/11474/19013/53412/11364/66972/215951/18597/66148/11522/14377/12862/15483/244416/11814/66114/58805/64384/20930/170718	28
GO:0002428	GO:0002428	antigen processing and presentation of peptide antigen via MHC class Ib	6/396	16/11369	1.02343649331364e-05	0.00080121600069787	0.000761745924339417	15015/110557/15018/110558/15042/15040	6
GO:0042742	GO:0042742	defense response to bacterium	15/396	115/11369	1.02989464937554e-05	0.00080121600069787	0.000761745924339417	60440/17948/236573/17472/626578/100702/15900/15040/229900/55932/14469/100038882/55985/54396/231507	15
GO:0031347	GO:0031347	regulation of defense response	31/396	383/11369	1.08624560762376e-05	0.000828153651252358	0.000787356553062867	19013/21354/17472/20846/234311/80861/18854/15944/547253/209200/15040/434341/21929/229898/14190/56417/16362/192231/56045/24110/230073/54396/12362/12364/100033459/15951/100040462/15950/54123/12258/58203	31
GO:0060760	GO:0060760	positive regulation of response to cytokine stimulus	9/396	43/11369	1.3575508634285e-05	0.00101470272380185	0.000964715711616991	71586/15944/547253/434341/230073/54396/12362/54123/58203	9
GO:0060333	GO:0060333	interferon-gamma-mediated signaling pathway	6/396	17/11369	1.53540982327258e-05	0.00112557350890675	0.00107012470071407	20846/15944/547253/434341/16362/54396	6
GO:0044406	GO:0044406	adhesion of symbiont to host	5/396	11/11369	1.94188388708676e-05	0.0013966908259575	0.00132788604235148	236573/100702/229900/55932/14469	5
GO:0042773	GO:0042773	ATP synthesis coupled electron transport	10/396	57/11369	2.34189028999808e-05	0.00165320107138383	0.00157175989638662	17717/17708/17709/17710/17719/17721/17711/215951/66148/12862	10
GO:0045333	GO:0045333	cellular respiration	16/396	139/11369	2.60614782455499e-05	0.00180629736494611	0.00171731425070676	17716/17717/17708/17709/17710/17719/17721/17711/11474/66972/215951/18597/66148/12862/64384/170718	16
GO:0002475	GO:0002475	antigen processing and presentation via MHC class Ib	6/396	19/11369	3.17222271092403e-05	0.00215937731679329	0.00205300052513373	15015/110557/15018/110558/15042/15040	6
GO:0015980	GO:0015980	energy derivation by oxidation of organic compounds	20/396	209/11369	4.11206749899879e-05	0.00272342910584194	0.00258926559104595	17716/17717/17708/17709/17710/17719/17721/17711/11474/53412/11364/66972/215951/18597/66148/14377/12862/244416/64384/170718	20
GO:0050777	GO:0050777	negative regulation of immune response	13/396	100/11369	4.1437273908403e-05	0.00272342910584194	0.00258926559104595	21354/80861/21808/547253/15040/434341/21929/14190/56417/16362/56045/333883/12258	13
GO:0046034	GO:0046034	ATP metabolic process	20/396	210/11369	4.40199130032464e-05	0.00284413404014195	0.00270402427243849	17717/17708/17709/17705/17710/17719/17721/17711/11474/19013/68055/66972/215951/66148/12862/11814/66114/58805/80752/20930	20
GO:0002832	GO:0002832	negative regulation of response to biotic stimulus	10/396	63/11369	5.75354404830489e-05	0.00365541831868971	0.00347534248391469	21354/80861/547253/15040/434341/21929/14190/56417/56045/12258	10
GO:0019882	GO:0019882	antigen processing and presentation	11/396	77/11369	6.73064266914052e-05	0.00420609997619077	0.00399889606727365	80898/16912/21354/16913/15015/110557/15018/110558/15042/15040/14190	11
GO:0009060	GO:0009060	aerobic respiration	10/396	66/11369	8.65452027838129e-05	0.00532113408083701	0.00505900056340692	17716/17708/17710/17719/11474/215951/18597/12862/64384/170718	10
GO:0060700	GO:0060700	regulation of ribonuclease activity	4/396	8/11369	9.08015151764086e-05	0.00535014206387436	0.00508657953441195	23962/246728/23961/246730	4
GO:0090324	GO:0090324	negative regulation of oxidative phosphorylation	4/396	8/11369	9.08015151764086e-05	0.00535014206387436	0.00508657953441195	11474/66148/11814/58805	4
GO:0046718	GO:0046718	viral entry into host cell	9/396	54/11369	9.12275010891483e-05	0.00535014206387436	0.00508657953441195	94094/667823/76681/319236/20128/209387/217069/20821/66141	9
GO:0051701	GO:0051701	interaction with host	13/396	110/11369	0.000112807786309805	0.00651550426383299	0.00619453282718755	94094/667823/76681/319236/20128/209387/18854/15944/66231/54396/217069/20821/66141	13
GO:0043123	GO:0043123	positive regulation of I-kappaB kinase/NF-kappaB signaling	12/396	96/11369	0.000119845413327348	0.00681866739707237	0.00648276132106925	94094/667823/76681/319236/20128/209387/211550/22035/12362/217069/20821/67245	12
GO:0002218	GO:0002218	activation of innate immune response	6/396	24/11369	0.000135721331494115	0.00760837817140537	0.0072335687977436	192231/100033459/15951/100040462/15950/58203	6
GO:0072521	GO:0072521	purine-containing compound metabolic process	24/396	303/11369	0.000151480896173364	0.00836877066975166	0.00795650229633705	17709/17705/11474/99586/19013/68055/20280/270076/18597/52538/66859/19139/55951/217700/14377/22436/229665/23962/56045/107476/246730/66114/58805/27402	24
GO:0044409	GO:0044409	entry into host	9/396	58/11369	0.000161549546966397	0.00879752675765578	0.0083641366948166	94094/667823/76681/319236/20128/209387/217069/20821/66141	9
GO:0006956	GO:0006956	complement activation	7/396	35/11369	0.000170402757938394	0.00914894807410082	0.00869824604272633	50909/317677/12268/12263/18636/333883/12258	7
GO:0001916	GO:0001916	positive regulation of T cell mediated cytotoxicity	6/396	25/11369	0.000173382666087427	0.00917964893229542	0.00872743449326038	15015/110557/15018/110558/15042/15040	6
GO:0048002	GO:0048002	antigen processing and presentation of peptide antigen	8/396	47/11369	0.000192660353674868	0.010060565317926	0.00956495454509834	80898/21354/15015/110557/15018/110558/15042/15040	8
GO:0019221	GO:0019221	cytokine-mediated signaling pathway	20/396	234/11369	0.000196617632048204	0.0101284650455102	0.00962950934768089	60440/230594/20846/20847/15944/547253/434341/56417/16362/56045/17329/15945/55985/54396/246728/12362/66141/54123/20305/58203	20

## Sheet: GO_Shared 3 vs 2
ID	Description	GeneRatio	BgRatio	pvalue	p.adjust	qvalue	geneID	Count
GO:0035456	GO:0035456	response to interferon-beta	25/396	40/11369	4.17904057509814e-27	1.59305026722741e-23	1.51457228421715e-23	240327/225594/240328/60440/15959/15957/100702/20846/15944/100039796/319278/15953/55932/14469/16362/69550/16145/54396/100033459/226691/15951/100040462/15950/66141/327959	25
GO:0045087	GO:0045087	innate immune response	66/396	433/11369	4.36909544251229e-25	8.32749591342843e-22	7.9172608466157e-22	60440/17948/94094/667823/76681/319236/20128/209387/58185/15958/15959/15957/50909/21354/317677/71586/236573/17472/626578/100702/12263/20846/109032/211550/80861/15900/15018/110558/18854/20847/15944/319278/67138/547253/209200/15040/434341/21929/229898/229900/55932/14469/18636/100038882/19106/56417/16362/69550/23962/192231/56045/230073/54396/246728/12362/100033459/15951/100040462/15950/217069/20821/6…	66
GO:0035458	GO:0035458	cellular response to interferon-beta	21/396	31/11369	4.60019534813939e-24	5.84531488903578e-21	5.55735880127857e-21	240327/225594/240328/60440/15959/15957/100702/20846/15944/100039796/15953/55932/14469/16362/16145/54396/100033459/226691/15951/100040462/15950	21
GO:0051607	GO:0051607	defense response to virus	40/396	171/11369	1.98755858619876e-22	1.89414333264742e-19	1.80083268744272e-19	94094/76681/20128/58185/15958/15959/667370/15957/71586/17472/20846/13052/234311/80861/110558/67775/18854/20847/319278/209200/17454/100038882/19106/14190/56417/16362/69550/23962/56045/276950/17329/15945/230073/246728/23961/246730/217069/66141/54123/58203	40
GO:0009615	GO:0009615	response to virus	41/396	201/11369	1.41964094339072e-20	1.08233425524108e-17	1.0290155301251e-17	94094/76681/20128/58185/15958/15959/667370/15957/71586/17472/20846/13052/234311/80861/110558/67775/18854/20847/319278/209200/17454/100038882/19106/14190/56417/16362/69550/23962/56045/276950/17329/15945/230073/54396/246728/23961/246730/217069/66141/54123/58203	41
GO:0009617	GO:0009617	response to bacterium	45/396	376/11369	2.71581664835377e-13	1.72544884392076e-10	1.6404485474179e-10	60440/99899/17948/76757/20128/15959/15957/16912/236573/17472/626578/100702/230594/110454/20846/109032/80861/238393/15900/268567/67246/15944/67138/15040/434341/21929/229898/229900/55932/14469/100038882/21835/19106/11722/17329/24110/15945/55985/54396/246728/12362/15951/100040462/231507/67245	45
GO:0034341	GO:0034341	response to interferon-gamma	23/396	100/11369	3.28297843397894e-13	1.7878162557611e-10	1.69974357115631e-10	236573/17472/626578/100702/20846/15900/15018/110558/15944/319278/547253/434341/229898/229900/55932/14469/16362/69550/54396/12362/20821/66141/20305	23
GO:1903900	GO:1903900	regulation of viral life cycle	23/396	123/11369	3.17884767430611e-11	1.51472091680686e-08	1.44010165034683e-08	94094/667823/76681/319236/20128/209387/58185/67246/18854/319278/100038882/19106/671535/56417/69550/23962/26424/246728/23961/246730/217069/20821/66141	23
GO:0071346	GO:0071346	cellular response to interferon-gamma	19/396	86/11369	8.27735913751880e-11	3.50592144802463e-08	3.33321023514354e-08	236573/17472/626578/100702/20846/15900/15018/110558/15944/547253/434341/229898/229900/55932/14469/16362/54396/12362/20305	19
GO:0002831	GO:0002831	regulation of response to biotic stimulus	28/396	192/11369	1.09528397584142e-10	4.17522251590749e-08	3.96953971454948e-08	21354/17472/230594/20846/234311/80861/18854/15944/547253/209200/15040/434341/21929/229898/14190/56417/16362/192231/56045/230073/54396/100033459/15951/100040462/15950/54123/12258/58203	28
GO:1903901	GO:1903901	negative regulation of viral life cycle	16/396	62/11369	2.19060913752528e-10	7.59145639295126e-08	7.21748063205699e-08	58185/67246/18854/319278/100038882/19106/671535/56417/69550/23962/246728/23961/246730/217069/20821/66141	16
GO:0042832	GO:0042832	defense response to protozoan	10/396	21/11369	5.87973417991393e-10	1.86779555781932e-07	1.77578287556523e-07	60440/236573/17472/626578/100702/15900/229900/55932/14469/54396	10
GO:0048525	GO:0048525	negative regulation of viral process	17/396	78/11369	1.03935804783479e-09	2.66216904816103e-07	2.53102337019341e-07	58185/20846/67246/18854/319278/100038882/19106/671535/56417/69550/23962/246728/23961/246730/217069/20821/66141	17
GO:0001562	GO:0001562	response to protozoan	10/396	22/11369	1.04472076019477e-09	2.66216904816103e-07	2.53102337019341e-07	60440/236573/17472/626578/100702/15900/229900/55932/14469/54396	10
GO:0050792	GO:0050792	regulation of viral process	24/396	158/11369	1.04754815641174e-09	2.66216904816103e-07	2.53102337019341e-07	94094/667823/76681/319236/20128/209387/58185/20846/67246/18854/319278/100038882/19106/671535/56417/69550/23962/26424/246728/23961/246730/217069/20821/66141	24
GO:0045071	GO:0045071	negative regulation of viral genome replication	13/396	43/11369	1.29232471014170e-09	3.07896362191259e-07	2.92728551119596e-07	58185/67246/319278/100038882/19106/671535/56417/69550/23962/246728/23961/246730/66141	13
GO:0044403	GO:0044403	symbiotic process	33/396	293/11369	2.36886141600731e-09	5.31182336342344e-07	5.05014851722177e-07	94094/667823/76681/319236/20128/209387/58185/236573/100702/20846/67246/18854/15944/319278/229900/55932/14469/100038882/19106/671535/66231/56417/69550/23962/26424/54396/246728/23961/246730/217069/20821/66141/58203	33
GO:0045088	GO:0045088	regulation of innate immune response	20/396	116/11369	2.79304592841477e-09	5.91505059950951e-07	5.62365914124682e-07	21354/80861/15944/547253/15040/434341/21929/229898/56417/16362/192231/56045/54396/100033459/15951/100040462/15950/54123/12258/58203	20
GO:0043903	GO:0043903	regulation of symbiotic process	24/396	169/11369	4.19870969243288e-09	8.42393755134427e-07	8.00895150750493e-07	94094/667823/76681/319236/20128/209387/58185/20846/67246/18854/319278/100038882/19106/671535/56417/69550/23962/26424/246728/23961/246730/217069/20821/66141	24
GO:0019058	GO:0019058	viral life cycle	23/396	175/11369	3.94978798485517e-08	7.46230728752723e-06	7.09469376234502e-06	94094/667823/76681/319236/20128/209387/58185/67246/18854/319278/100038882/19106/671535/56417/69550/23962/26424/246728/23961/246730/217069/20821/66141	23
GO:0034340	GO:0034340	response to type I interferon	11/396	38/11369	4.11092479113515e-08	7.46230728752723e-06	7.09469376234502e-06	20846/20847/319278/434341/100038882/56417/56045/246728/66141/54123/58203	11
GO:0006119	GO:0006119	oxidative phosphorylation	17/396	99/11369	4.67397360059041e-08	8.0987215297503e-06	7.69975651044631e-06	17717/17708/17709/17705/17710/17719/17721/17711/11474/66972/215951/66148/12862/11814/66114/58805/20930	17
GO:0050776	GO:0050776	regulation of immune response	38/396	433/11369	1.37653420722489e-07	2.28145582519187e-05	2.16906511463401e-05	58185/50909/21354/317677/12268/12263/80861/15015/110557/15018/110558/18761/15944/21808/15042/547253/15040/434341/21929/229898/18636/14190/56417/16362/192231/56045/230073/54396/329260/66552/100033459/15951/100040462/15950/333883/54123/12258/58203	38
GO:0035455	GO:0035455	response to interferon-alpha	8/396	20/11369	1.76134574011559e-07	2.79760415055027e-05	2.65978657158684e-05	15958/15959/15957/19106/56417/69550/15951/66141	8
GO:0045069	GO:0045069	regulation of viral genome replication	14/396	76/11369	2.95284112298638e-07	4.50249214432964e-05	4.28068715218616e-05	58185/67246/319278/100038882/19106/671535/56417/69550/23962/26424/246728/23961/246730/66141	14
GO:0002483	GO:0002483	antigen processing and presentation of endogenous peptide antigen	8/396	22/11369	4.20483624424997e-07	5.93660583817811e-05	5.64415251031292e-05	80898/21354/15015/110557/15018/110558/15042/15040	8
GO:0019885	GO:0019885	antigen processing and presentation of endogenous peptide antigen via MHC class I	8/396	22/11369	4.20483624424997e-07	5.93660583817811e-05	5.64415251031292e-05	80898/21354/15015/110557/15018/110558/15042/15040	8
GO:0046596	GO:0046596	regulation of viral entry into host cell	9/396	31/11369	7.03276214943204e-07	9.57460332629819e-05	9.10293236108816e-05	94094/667823/76681/319236/20128/209387/217069/20821/66141	9
GO:0019883	GO:0019883	antigen processing and presentation of endogenous antigen	8/396	24/11369	9.09555776896393e-07	0.000119559538673416	0.000113669711065491	80898/21354/15015/110557/15018/110558/15042/15040	8
GO:0060337	GO:0060337	type I interferon signaling pathway	9/396	33/11369	1.26462641500076e-06	0.00015550825464461	0.000147847495648476	20846/20847/434341/56417/56045/246728/66141/54123/58203	9
GO:0071357	GO:0071357	cellular response to type I interferon	9/396	33/11369	1.26462641500076e-06	0.00015550825464461	0.000147847495648476	20846/20847/434341/56417/56045/246728/66141/54123/58203	9
GO:0050778	GO:0050778	positive regulation of immune response	29/396	320/11369	2.34718127030684e-06	0.000274097955881551	0.000260595146103767	58185/50909/317677/12268/12263/15015/110557/15018/110558/18761/15944/15042/15040/434341/229898/18636/16362/192231/230073/54396/329260/100033459/15951/100040462/15950/333883/54123/12258/58203	29
GO:0016032	GO:0016032	viral process	25/396	252/11369	2.37283120254228e-06	0.000274097955881551	0.000260595146103767	94094/667823/76681/319236/20128/209387/58185/20846/67246/18854/319278/100038882/19106/671535/56417/69550/23962/26424/246728/23961/246730/217069/20821/66141/58203	25
GO:0002460	GO:0002460	adaptive immune response based on somatic recombination of immune receptors built from immunoglobulin superfamily domains	21/396	189/11369	2.58287382032753e-06	0.000289585735384958	0.000275319955522839	58185/50909/317677/12268/12263/15015/110557/15018/110558/18761/15042/15040/21929/14190/22339/16362/19885/329260/16068/54123/12258	21
GO:0052372	GO:0052372	modulation by symbiont of entry into host	9/396	36/11369	2.81339467534034e-06	0.000302768984452178	0.000287853761934293	94094/667823/76681/319236/20128/209387/217069/20821/66141	9
GO:0045089	GO:0045089	positive regulation of innate immune response	12/396	67/11369	2.85930835264386e-06	0.000302768984452178	0.000287853761934293	15944/15040/434341/229898/192231/54396/100033459/15951/100040462/15950/54123/58203	12
GO:0019079	GO:0019079	viral genome replication	14/396	93/11369	3.71706968037011e-06	0.000382958638420834	0.000364093055747206	58185/67246/319278/100038882/19106/671535/56417/69550/23962/26424/246728/23961/246730/66141	14
GO:0002486	GO:0002486	antigen processing and presentation of endogenous peptide antigen via MHC class I via ER pathway, TAP-independent	6/396	14/11369	4.07287456003408e-06	0.000399936394692887	0.00038023444163241	15015/110557/15018/110558/15042/15040	6
GO:0002250	GO:0002250	adaptive immune response	24/396	243/11369	4.0916892426607e-06	0.000399936394692887	0.00038023444163241	58185/50909/80898/21354/317677/12268/12263/15015/20715/110557/15018/110558/18761/15042/15040/21929/14190/22339/16362/19885/329260/16068/54123/12258	24
GO:0002476	GO:0002476	antigen processing and presentation of endogenous peptide antigen via MHC class Ib	6/396	15/11369	6.58933361385437e-06	0.000610997296588856	0.000580897910243395	15015/110557/15018/110558/15042/15040	6
GO:0002484	GO:0002484	antigen processing and presentation of endogenous peptide antigen via MHC class I via ER pathway	6/396	15/11369	6.58933361385437e-06	0.000610997296588856	0.000580897910243395	15015/110557/15018/110558/15042/15040	6
GO:0002833	GO:0002833	positive regulation of response to biotic stimulus	14/396	98/11369	6.97916389032108e-06	0.000610997296588856	0.000580897910243395	234311/80861/15944/15040/434341/229898/192231/54396/100033459/15951/100040462/15950/54123/58203	14
GO:0015988	GO:0015988	energy coupled proton transmembrane transport, against electrochemical gradient	4/396	5/11369	7.0524346930508e-06	0.000610997296588856	0.000580897910243395	17708/17719/17721/17711	4
GO:0015990	GO:0015990	electron transport coupled proton transport	4/396	5/11369	7.0524346930508e-06	0.000610997296588856	0.000580897910243395	17708/17719/17721/17711	4
GO:0002474	GO:0002474	antigen processing and presentation of peptide antigen via MHC class I	8/396	31/11369	7.87324084755213e-06	0.000666950980241527	0.000634095163464842	80898/21354/15015/110557/15018/110558/15042/15040	8
GO:0045824	GO:0045824	negative regulation of innate immune response	9/396	41/11369	8.97100117522668e-06	0.000743422966955741	0.000706799932409736	21354/80861/547253/15040/434341/21929/56417/56045/12258	9
GO:0006091	GO:0006091	generation of precursor metabolites and energy	28/396	325/11369	9.24626830009539e-06	0.000749931377871566	0.000712987721326504	17716/17717/17708/17709/17705/17710/17719/17721/17711/11474/19013/53412/11364/66972/215951/18597/66148/11522/14377/12862/15483/244416/11814/66114/58805/64384/20930/170718	28
GO:0002428	GO:0002428	antigen processing and presentation of peptide antigen via MHC class Ib	6/396	16/11369	1.02343649331364e-05	0.00080121600069787	0.000761745924339417	15015/110557/15018/110558/15042/15040	6
GO:0042742	GO:0042742	defense response to bacterium	15/396	115/11369	1.02989464937554e-05	0.00080121600069787	0.000761745924339417	60440/17948/236573/17472/626578/100702/15900/15040/229900/55932/14469/100038882/55985/54396/231507	15
GO:0031347	GO:0031347	regulation of defense response	31/396	383/11369	1.08624560762376e-05	0.000828153651252358	0.000787356553062867	19013/21354/17472/20846/234311/80861/18854/15944/547253/209200/15040/434341/21929/229898/14190/56417/16362/192231/56045/24110/230073/54396/12362/12364/100033459/15951/100040462/15950/54123/12258/58203	31
GO:0060760	GO:0060760	positive regulation of response to cytokine stimulus	9/396	43/11369	1.3575508634285e-05	0.00101470272380185	0.000964715711616991	71586/15944/547253/434341/230073/54396/12362/54123/58203	9
GO:0060333	GO:0060333	interferon-gamma-mediated signaling pathway	6/396	17/11369	1.53540982327258e-05	0.00112557350890675	0.00107012470071407	20846/15944/547253/434341/16362/54396	6
GO:0044406	GO:0044406	adhesion of symbiont to host	5/396	11/11369	1.94188388708676e-05	0.0013966908259575	0.00132788604235148	236573/100702/229900/55932/14469	5
GO:0042773	GO:0042773	ATP synthesis coupled electron transport	10/396	57/11369	2.34189028999808e-05	0.00165320107138383	0.00157175989638662	17717/17708/17709/17710/17719/17721/17711/215951/66148/12862	10
GO:0045333	GO:0045333	cellular respiration	16/396	139/11369	2.60614782455499e-05	0.00180629736494611	0.00171731425070676	17716/17717/17708/17709/17710/17719/17721/17711/11474/66972/215951/18597/66148/12862/64384/170718	16
GO:0002475	GO:0002475	antigen processing and presentation via MHC class Ib	6/396	19/11369	3.17222271092403e-05	0.00215937731679329	0.00205300052513373	15015/110557/15018/110558/15042/15040	6
GO:0015980	GO:0015980	energy derivation by oxidation of organic compounds	20/396	209/11369	4.11206749899879e-05	0.00272342910584194	0.00258926559104595	17716/17717/17708/17709/17710/17719/17721/17711/11474/53412/11364/66972/215951/18597/66148/14377/12862/244416/64384/170718	20
GO:0050777	GO:0050777	negative regulation of immune response	13/396	100/11369	4.1437273908403e-05	0.00272342910584194	0.00258926559104595	21354/80861/21808/547253/15040/434341/21929/14190/56417/16362/56045/333883/12258	13
GO:0046034	GO:0046034	ATP metabolic process	20/396	210/11369	4.40199130032464e-05	0.00284413404014195	0.00270402427243849	17717/17708/17709/17705/17710/17719/17721/17711/11474/19013/68055/66972/215951/66148/12862/11814/66114/58805/80752/20930	20
GO:0002832	GO:0002832	negative regulation of response to biotic stimulus	10/396	63/11369	5.75354404830489e-05	0.00365541831868971	0.00347534248391469	21354/80861/547253/15040/434341/21929/14190/56417/56045/12258	10
GO:0019882	GO:0019882	antigen processing and presentation	11/396	77/11369	6.73064266914052e-05	0.00420609997619077	0.00399889606727365	80898/16912/21354/16913/15015/110557/15018/110558/15042/15040/14190	11
GO:0009060	GO:0009060	aerobic respiration	10/396	66/11369	8.65452027838129e-05	0.00532113408083701	0.00505900056340692	17716/17708/17710/17719/11474/215951/18597/12862/64384/170718	10
GO:0060700	GO:0060700	regulation of ribonuclease activity	4/396	8/11369	9.08015151764086e-05	0.00535014206387436	0.00508657953441195	23962/246728/23961/246730	4
GO:0090324	GO:0090324	negative regulation of oxidative phosphorylation	4/396	8/11369	9.08015151764086e-05	0.00535014206387436	0.00508657953441195	11474/66148/11814/58805	4
GO:0046718	GO:0046718	viral entry into host cell	9/396	54/11369	9.12275010891483e-05	0.00535014206387436	0.00508657953441195	94094/667823/76681/319236/20128/209387/217069/20821/66141	9
GO:0051701	GO:0051701	interaction with host	13/396	110/11369	0.000112807786309805	0.00651550426383299	0.00619453282718755	94094/667823/76681/319236/20128/209387/18854/15944/66231/54396/217069/20821/66141	13
GO:0043123	GO:0043123	positive regulation of I-kappaB kinase/NF-kappaB signaling	12/396	96/11369	0.000119845413327348	0.00681866739707237	0.00648276132106925	94094/667823/76681/319236/20128/209387/211550/22035/12362/217069/20821/67245	12
GO:0002218	GO:0002218	activation of innate immune response	6/396	24/11369	0.000135721331494115	0.00760837817140537	0.0072335687977436	192231/100033459/15951/100040462/15950/58203	6
GO:0072521	GO:0072521	purine-containing compound metabolic process	24/396	303/11369	0.000151480896173364	0.00836877066975166	0.00795650229633705	17709/17705/11474/99586/19013/68055/20280/270076/18597/52538/66859/19139/55951/217700/14377/22436/229665/23962/56045/107476/246730/66114/58805/27402	24
GO:0044409	GO:0044409	entry into host	9/396	58/11369	0.000161549546966397	0.00879752675765578	0.0083641366948166	94094/667823/76681/319236/20128/209387/217069/20821/66141	9
GO:0006956	GO:0006956	complement activation	7/396	35/11369	0.000170402757938394	0.00914894807410082	0.00869824604272633	50909/317677/12268/12263/18636/333883/12258	7
GO:0001916	GO:0001916	positive regulation of T cell mediated cytotoxicity	6/396	25/11369	0.000173382666087427	0.00917964893229542	0.00872743449326038	15015/110557/15018/110558/15042/15040	6
GO:0048002	GO:0048002	antigen processing and presentation of peptide antigen	8/396	47/11369	0.000192660353674868	0.010060565317926	0.00956495454509834	80898/21354/15015/110557/15018/110558/15042/15040	8
GO:0019221	GO:0019221	cytokine-mediated signaling pathway	20/396	234/11369	0.000196617632048204	0.0101284650455102	0.00962950934768089	60440/230594/20846/20847/15944/547253/434341/56417/16362/56045/17329/15945/55985/54396/246728/12362/66141/54123/20305/58203	20
