# Supplementary material for: Cytosolic nucleic acid sensing and mitochondrial transcriptomic changes as early triggers of metabolic disease in db/db mice
Source: Mamm Genome. 2023 Nov 18;35(1):68–76. doi: 10.1007/s00335-023-10026-z (PMC10884043; doi:10.1007/s00335-023-10026-z)
Supplement: Supplementary file 10 — Supplementary file10 (XLSX 55 KB) [file 335_2023_10026_MOESM10_ESM.xlsx]

## Sheet: TkankaLIVERXczas
			"Gene"	"logFC"	"AveExpr"	"t"	"P.Value"	"adj.P.Val"
			Cdkn1a	1.76430642082991	5.22312552969967	7.32562923390054	1.0979705807709e-07	0.0013581896084136
			Llgl1	0.710913277491108	3.36376365898204	5.77463909335589	5.02590826919607e-06	0.0132822037114287
			Zfp341	0.934581983102296	1.02641844300031	5.84722613407558	4.17884413131866e-06	0.0132822037114287
			Chpf	1.2019899161051	1.93822612991657	5.7660965396615	5.13642515931851e-06	0.0132822037114287
			Rbm14	0.949237952802898	3.16168522755587	5.65714037393983	6.78223499177755e-06	0.0132822037114287
			Klhl24	-0.599993444485579	5.79514179663416	-5.58086886977486	8.24354378557781e-06	0.0132822037114287
			Rgl2	0.858628818384436	2.93613209293167	5.60365824978056	7.77631717474433e-06	0.0132822037114287
			Mavs	0.596262469250122	5.72468913298203	5.56023827291888	8.69096163374776e-06	0.0132822037114287
			Agpat1	0.976139609964981	4.12309595838441	5.50826998083039	9.92995176355929e-06	0.0132822037114287
			Rarg	0.893102175130307	2.08440395540313	5.47781824776654	1.07374322646958e-05	0.0132822037114287
			Zfp386	-0.702036073932239	3.10855432547715	-5.34776213485496	1.50039787007277e-05	0.0165413654207971
			Mllt1	0.698345633178714	3.71595973966075	5.23235822997831	2.02071468353121e-05	0.0165413654207971
			Perm1	-1.77453488361173	1.59566588147926	-5.28219479528574	1.77676273759602e-05	0.0165413654207971
			Dot1l	0.574778829313351	5.19973479009293	5.22199473734397	2.07554077279151e-05	0.0165413654207971
			Fsd2	-1.41981355916764	2.78446533782641	-5.21940556211396	2.08947075066189e-05	0.0165413654207971
			Rusc2	0.813425028310041	3.84807942198291	5.15194071202763	2.48759866946758e-05	0.0165413654207971
			Baiap2	0.803858367298641	3.55282662625477	5.15191626370367	2.48775599207991e-05	0.0165413654207971
			Ppard	1.07341914224716	3.36582813805454	5.14709099965943	2.51900298115937e-05	0.0165413654207971
			2610002M06Rik	-0.652207862020012	2.93258173326212	-5.1265139281396	2.6567504583156e-05	0.0165413654207971
			Mlxip	0.502232065890611	4.88389897020913	5.08501094445579	2.95808291224669e-05	0.0165413654207971
			Cpsf4	0.744998762005941	2.25630923472276	5.09270962191227	2.89969852588229e-05	0.0165413654207971
			Ralgds	0.792787308523819	3.19616308679626	5.05750814857116	3.17648297581616e-05	0.0165413654207971
			9430015G10Rik	0.6768639724646	1.23259422493365	5.09635271249242	2.87247588090403e-05	0.0165413654207971
			Kdm2b	0.669873513256657	2.75924741578531	5.04449492497986	3.28540236830857e-05	0.0165413654207971
			Ssbp4	0.880744514919409	1.88584256077894	5.03778296708935	3.34304070751761e-05	0.0165413654207971
			Appl1	-0.682887822110944	4.03842893698611	-5.01400667177721	3.55551954686653e-05	0.0169160679979765
			Osbpl5	1.03152828049502	3.56377606636311	4.97969140963883	3.8863406143819e-05	0.0178012201098214
			Prrc2a	0.661899888652033	6.15986496516431	4.96575427177332	4.02937884458367e-05	0.0178012201098214
			Taf1c	0.773506022663926	1.38295157132547	4.94326435904344	4.27143070192095e-05	0.0182198613044007
			Sgcb	-0.673408408803859	2.95034166153111	-4.92619109910108	4.46488910556369e-05	0.0184102260786076
			Nbeal2	0.835705670067747	3.11405242403815	4.87667188308606	5.07719829014038e-05	0.0193827151167843
			Fbrs	0.724545011646217	4.35514086787083	4.86055930773108	5.29407143902579e-05	0.0193827151167843
			Casq1	-2.12259507870633	4.11303388294016	-4.84856667998104	5.46150071020278e-05	0.0193827151167843
			Cry1	0.970833139578519	2.54297756976896	4.84929671474874	5.45115857054505e-05	0.0193827151167843
			Samd1	0.879016292032306	2.07454939315972	4.84696951244091	5.48419586974494e-05	0.0193827151167843
			Gprc5b	1.17454073068475	4.34117421537886	4.79090698069566	6.3436706145487e-05	0.020166038483771
			Atp13a1	0.592463611846662	4.37455476315932	4.79004272183484	6.35792644193266e-05	0.020166038483771
			Cntfr	1.34162128626076	1.13723702028936	4.79033715847267	6.35306615006595e-05	0.020166038483771
			Snca	-2.0683230835374	-0.262546034355042	-4.79292135970489	6.31056790728829e-05	0.020166038483771
			Trdn	-2.03064344880316	2.63957385422819	-4.77719841396335	6.57361420044124e-05	0.0203289019148645
			Slx4	0.764962285275841	2.49274884765155	4.7454973647556	7.13784657153441e-05	0.0215354053877758
			Upf1	0.539498019528229	4.33820929373468	4.69570293928694	8.12360752258846e-05	0.0235127905086351
			Prr3	0.67248536881849	1.75269730657075	4.69276806037106	8.1857872041686e-05	0.0235127905086351
			Lrrcc1	-0.88997686908976	1.60582654793009	-4.67636284787812	8.54222813803977e-05	0.0235127905086351
			Gpcpd1	-0.637345730342567	5.28091335284818	-4.66705593990014	8.75130153073678e-05	0.0235127905086351
			Dnm1	1.30018154968645	1.18616374117851	4.66517564912495	8.79415841052604e-05	0.0235127905086351
			Tomm40l	0.765353960661386	2.71280152525593	4.61289536266268	0.000100735879373619	0.0235127905086351
			Ttc30b	-0.833142507603853	1.67459507404783	-4.62819354085263	9.68106163650028e-05	0.0235127905086351
			Ube2b	-0.463116373643563	6.37646586464873	-4.64065068871842	9.37275144914353e-05	0.0235127905086351
			Ckmt2	-2.07952958483428	2.35712797649876	-4.59868632906822	0.000104523998111212	0.0235127905086351
			Rps6ka5	-0.768561554433964	2.40825804581354	-4.59703694875244	0.000104972840289149	0.0235127905086351
			Map11	0.724458587659991	2.84278433751764	4.59130064060719	0.000106548894532775	0.0235127905086351
			Eif4a2	-0.457917187910851	7.42681404136115	-4.63434139704127	9.527657653993e-05	0.0235127905086351
			Ahdc1	0.749414438646208	3.2303990911041	4.57520685880249	0.000111097986427829	0.0235127905086351
			Zbtb40	0.80025964736224	1.99496949563098	4.56793505752776	0.00011321657473994	0.0235127905086351
			Cdc42ep5	1.12718911303716	1.34063221886283	4.56808626499956	0.000113172113437196	0.0235127905086351
			Khsrp	0.752877989047859	3.61617529363359	4.54498126975483	0.000120172245533893	0.0235127905086351
			Pitpnm1	0.873241925790874	2.0016659243571	4.51895087636003	0.000128577669527543	0.0235127905086351
			Ccm2	0.594318661721047	3.02579102475829	4.5024506481391	0.000134206925147453	0.0235127905086351
			Zfp763	-1.00046358486989	1.33773621119108	-4.51868729892041	0.000128665713952237	0.0235127905086351
			Arhgap27	0.757148740893881	1.45856544028349	4.50898158188472	0.000131950003552343	0.0235127905086351
			Lap3	-0.447492205804785	5.10309914517991	-4.50558526102242	0.000133118918703238	0.0235127905086351
			Bcl9l	0.833343800064645	4.9570356610682	4.50328065905154	0.000133917972638833	0.0235127905086351
			Pde4b	-0.782463806988617	4.54749163137368	-4.49694752369387	0.000136138526145053	0.0235127905086351
			Crat	0.515573850242934	7.97361539059721	4.55531071661652	0.000116990837418989	0.0235127905086351
			Sertad1	0.674719323233391	1.87011596288226	4.49479556806129	0.000136901383435665	0.0235127905086351
			Txlnb	-1.44439614383291	2.09266400305629	-4.48715148230293	0.000139645802490764	0.0235127905086351
			Commd8	-0.462405714467039	4.01682361910379	-4.47934373913054	0.000142505618501472	0.0235127905086351
			Rnf103	-0.50714246679848	4.20785651768904	-4.47644356565422	0.000143582702370207	0.0235127905086351
			Ankrd52	0.489572256063775	4.61409818201291	4.47470107525429	0.000144233738129389	0.0235127905086351
			Mlip	-1.50824066094715	1.2056013866122	-4.47715049250074	0.000143319413882692	0.0235127905086351
			Ppp1r13l	0.893728755713939	1.88777825835487	4.46013296183759	0.000149793158597317	0.0235127905086351
			Ski	0.450844670944672	5.89431502490793	4.47757970992647	0.000143159790653434	0.0235127905086351
			Bicra	0.717915603224006	3.35600872145386	4.44820627955253	0.000154503187720138	0.0235127905086351
			Lnpk	-0.710483311229097	3.06014085774353	-4.44587227077985	0.00015544204652971	0.0235127905086351
			Casc3	0.438663841949562	4.07621637051257	4.44819582960562	0.00015450737860943	0.0235127905086351
			Pofut2	0.665311023777898	4.21911124983441	4.44727210816852	0.000154878279536443	0.0235127905086351
			Rdh13	0.577511073429217	1.87720277906716	4.44880290697216	0.000154264101591457	0.0235127905086351
			Adgra2	0.887146660820721	2.02644735764546	4.4387995579431	0.000158321911376365	0.0235127905086351
			Nup62	0.797436171221406	3.15830209575142	4.43311512169028	0.000160674981522347	0.0235127905086351
			Neb	-1.01469200314878	7.15495219614772	-4.4863691695783	0.000139929748685229	0.0235127905086351
			Plod3	0.650981138585661	4.02741074422016	4.43332452072178	0.000160587685934832	0.0235127905086351
			Traf7	0.462728958540528	3.69802294885956	4.42779957973425	0.000162906858988228	0.0235127905086351
			Zdhhc8	0.833729735381349	3.99373692062636	4.4188687352399	0.000166726464888586	0.0235127905086351
			Blvrb	0.684227131528384	4.75482754820669	4.42387565264758	0.000164574216979866	0.0235127905086351
			Plbd2	0.549493384672948	5.09535783494493	4.41761526243421	0.000167269649535965	0.0235127905086351
			Ssr3	-0.389086592342883	7.36944820050152	-4.41982263020162	0.000166314277933977	0.0235127905086351
			Ncs1	1.11392597937336	-0.585201451165324	4.42056489648747	0.000165994240009064	0.0235127905086351
			Eef1a2	-1.85545899025302	2.79591603318314	-4.41308947314776	0.000169245583261783	0.0235232344376208
			Kansl1	0.383980185356324	5.20373003535962	4.39091178319833	0.000179269388633444	0.0246395815266189
			Tesk1	0.615279796648681	2.80587287265717	4.38563370786384	0.000181740739918162	0.0247047577229413
			Gdpd5	1.41225825691044	0.907289927219498	4.37776894379212	0.000185486304496197	0.0247245783638873
			Gm45053	0.985701409119423	0.259367878528293	4.37694306333262	0.000185884057222435	0.0247245783638873
			Prr12	0.654159950851304	3.23228169784887	4.37245640965673	0.00018805975487113	0.0247478634867647
			Tstd3	-0.577469054197347	3.02269025701011	-4.35206673062706	0.000198270877897435	0.0257687646438862
			Taf3	0.473430217581025	3.0743943293075	4.34874870723823	0.000199983945498228	0.0257687646438862
			Casz1	0.870467237018587	2.59692368922109	4.32711687295691	0.000211518825355302	0.0267384056729005
			Map7d1	0.5864889756225	4.88507865908559	4.32654577626624	0.000211832154886358	0.0267384056729005
			Zdhhc1	0.662245967777838	2.58131198534528	4.30948862000852	0.000221406220128	0.0276645953836703
			Ptp4a2	-0.398443255212882	7.94633031461919	-4.30202642961748	0.000225728796493329	0.0279226521262248
			Cox6a2	-1.84389517541126	1.77447703076102	-4.290653692937	0.000232478443458087	0.0280127565337615
			Asns	-1.48175367899846	0.935201730260229	-4.29351915852346	0.000230759140561913	0.0280127565337615
			1700123M08Rik	-1.07768784463535	-0.536269574861216	-4.28937309298564	0.000233250923441992	0.0280127565337615
			Ccdc90b	-0.530738180559971	1.96214014078723	-4.28078578878452	0.000238497231992025	0.0283674111513591
			Ier3ip1	-0.690498336674161	4.10902384562145	-4.26881810631875	0.000246004800046914	0.0289817083483841
			Fam117a	0.626873859088689	1.86187491008068	4.26479614332403	0.000248580188166546	0.029008838939813
			Rhbdd2	0.598136296924237	3.2864948744714	4.25477903838734	0.000255111426601401	0.0293995437161429
			Lzts2	1.03661600682239	1.82706523254242	4.2524088890514	0.000256681545783624	0.0293995437161429
			Mtrf1	-0.519043194606903	2.81977775701672	-4.2445800173694	0.000261936327300637	0.0294486035225174
			Mthfr	0.941242221880764	3.35988121586501	4.23311915969407	0.00026982208245393	0.0294486035225174
			Mrpl1	-0.467407130770891	3.38327167076022	-4.23238561045332	0.000270334756906364	0.0294486035225174
			Capn15	0.639327629971144	2.75585900105585	4.22926373911134	0.000272527453631758	0.0294486035225174
			Gtf3c3	-0.529492713529351	3.56650600012107	-4.228734662005	0.000272900804636394	0.0294486035225174
			Dtx3	0.853401352995748	3.41363188220607	4.22083550214498	0.000278535700253398	0.0294486035225174
			Fundc2	-0.502270374219045	3.65511066288332	-4.22235287310035	0.000277444391990234	0.0294486035225174
			Myl1	-1.76911407393846	5.19854799188566	-4.23651010363193	0.000267464678622989	0.0294486035225174
			Klhdc2	-0.380350932567003	4.97074745555352	-4.22522028534683	0.000275393692142971	0.0294486035225174
			Mettl4	-0.522369580394159	3.30580034022278	-4.20816846623463	0.000287813718198552	0.0297934927557428
			Zc3h10	0.611538009368271	1.47281245830167	4.20513125272955	0.000290083521513326	0.0297934927557428
			Lpcat1	0.502974226586169	2.15767425280654	4.1970053852413	0.000296243903827956	0.0297934927557428
			Cwc27	-0.536755555267381	2.51557291843989	-4.19563892905123	0.000297292510640635	0.0297934927557428
			Zbtb16	1.40265282881541	3.86372491867656	4.1997851766777	0.000294122023798472	0.0297934927557428
			Cbfa2t3	0.671167099947588	3.53097565972584	4.19193562425772	0.000300152937669179	0.0297934927557428
			Fam78b	0.930369366505177	0.596849797136552	4.20506395099894	0.000290134018744178	0.0297934927557428
			Zfp655	-0.532220281372927	4.61052457965047	-4.18795196426814	0.000303260385161541	0.0297934927557428
			Nelfa	0.521272860846542	3.33784632677168	4.17017573778054	0.000317519994857998	0.0297934927557428
			Ipo4	0.621891279600464	3.26683383901811	4.16379138617398	0.000322801938261197	0.0297934927557428
			Zfp865	0.608808068196102	3.03632949665462	4.1609760406327	0.000325158728604131	0.0297934927557428
			Pla2g6	0.798419389972814	4.43884882074284	4.17344014266152	0.00031485245764239	0.0297934927557428
			AI987944	-0.775018230285981	2.25164108114036	-4.15535011009629	0.000329919527325508	0.0297934927557428
			Setd1a	0.458257458917651	3.27527383234364	4.14802689670301	0.000336220213735613	0.0297934927557428
			Gm47283	0.949207285266002	2.21130271994032	4.14402504495879	0.00033971351829975	0.0297934927557428
			Trip4	-0.528281347245173	3.49434752368742	-4.14879162349024	0.000335556728544139	0.0297934927557428
			Scarf1	0.763121808491995	1.68082893802571	4.14352742606095	0.000340150406710648	0.0297934927557428
			Ppp1r14b	0.641390476191255	4.29600090910038	4.15336006789614	0.000331620033947475	0.0297934927557428
			Dhx40	-0.47076604173519	3.91423634849553	-4.14363766831546	0.000340053570687762	0.0297934927557428
			Washc3	-0.56833361443657	4.08853446876498	-4.14259791377282	0.000340967970729731	0.0297934927557428
			Zfp119a	-0.785946069659178	0.896782588286053	-4.14220779054894	0.000341311688125501	0.0297934927557428
			Per1	0.986798614007068	5.11585334267036	4.15344381046171	0.000331548300539138	0.0297934927557428
			Sugt1	-0.421507362928746	4.56838871081269	-4.13838014898737	0.000344702282162108	0.0297934927557428
			Scaf1	0.569125165526743	4.26423789896306	4.13337222300504	0.000349188820958348	0.0297934927557428
			Herc4	-0.515459681835132	4.15301905404949	-4.12672283042977	0.000355235422441129	0.0297934927557428
			Cdc16	-0.379177497031989	4.70235739335375	-4.1337448507826	0.000348853005899295	0.0297934927557428
			Anks6	0.989588746462524	0.264102898808573	4.12996868849324	0.000352270968338413	0.0297934927557428
			Sub1	-0.855685446389982	4.74488926204392	-4.12538748283087	0.000356462160699267	0.0297934927557428
			Ndufb1-ps	-0.577375393275438	6.53754083856932	-4.15942204639509	0.000326466908641402	0.0297934927557428
			Gm9774	1.49039361015935	-0.295008164491104	4.1299032407569	0.000352330499280561	0.0297934927557428
			Arcn1	-0.340461556730012	6.63400973807882	-4.13768249204212	0.00034532386432231	0.0297934927557428
			B3gat3	0.621208817943385	3.35151617683606	4.11684500517695	0.000364409700934394	0.0300897988445109
			Slc4a3	1.16070514552521	0.689053409620012	4.11635351935257	0.000364872257613309	0.0300897988445109
			Tsku	0.91053642381512	3.77546842239397	4.10992553649298	0.00037097567065624	0.0301905858290637
			Numa1	0.415603937099278	5.04988786726902	4.11245427409422	0.000368562650094352	0.0301905858290637
			Cenpq	-0.841177275322334	0.94016452641145	-4.103205148744	0.000377464802224766	0.0304007009128357
			Dync2li1	-0.689391795340559	0.992509934396625	-4.10217155130863	0.000378472751865538	0.0304007009128357
			Rabl3	-0.490195574318748	2.7196337168425	-4.08667271231573	0.00039391036873996	0.030519622788116
			Slc35c1	0.636187241419981	2.91851965788262	4.08586328605222	0.000394733499434387	0.030519622788116
			Zmiz2	0.740001634243883	4.57975875819132	4.08684022852728	0.00039374022853549	0.030519622788116
			Cdip1	0.628096696291422	5.59273378203046	4.08584055416154	0.000394756640751702	0.030519622788116
			Ccng1	-0.549792966931358	6.67148550210139	-4.09532242902114	0.000385219561894811	0.030519622788116
			Plin4	1.06849906963169	6.618109121016	4.09032385563124	0.000390218466957419	0.030519622788116
			Vamp7-ps	-0.605506465924033	2.10700409121093	-4.08187938845211	0.000398809715780297	0.030601355064033
			Fam3c	-0.564390756633793	3.03204141540008	-4.07733023601809	0.000403515230771942	0.030601355064033
			Ripor2	-0.83809187721098	1.4554397889283	-4.07758552814485	0.000403249715195282	0.030601355064033
			Amigo1	0.575079369773117	2.3617480962022	4.07286914033115	0.000408182989940618	0.030601355064033
			Mark2	0.442600224439658	4.21586632175587	4.07472604605511	0.000406233607816441	0.030601355064033
			Tlnrd1	0.470630302429048	2.34077142542719	4.06187268852588	0.000419918167262866	0.0312914923436244
			Tarbp2	0.595978228780025	2.39853027945631	4.04704295974995	0.000436274036427509	0.0313358652812565
			Nova2	0.928183859092789	1.58843469697501	4.04179188501388	0.000442215213034149	0.0313358652812565
			Cant1	0.44113638293113	4.13694024072531	4.05152446869724	0.000431266021147503	0.0313358652812565
			Limk1	1.09303961395225	1.62572157129521	4.03589347675472	0.00044898420186453	0.0313358652812565
			Tmcc2	0.816795388861219	2.44696665938361	4.02867243847194	0.00045741058580784	0.0313358652812565
			Rras	0.593980861741759	4.08339978287373	4.04082080556077	0.000443322642422637	0.0313358652812565
			Zfp142	0.514810537010484	3.41817915634986	4.02948199130485	0.000456458177084966	0.0313358652812565
			Tmem182	-1.49110636525808	3.60366922029427	-4.02947817847079	0.000456462658145825	0.0313358652812565
			Pkdcc	0.667093884869424	3.26309664130639	4.0242677097308	0.00046262709572955	0.0313358652812565
			Lipo3	-0.729673283597207	2.40464017816916	-4.01581086489579	0.000472807819816696	0.0313358652812565
			Zfp668	0.550796102233135	1.46223411429408	4.01819468571179	0.000469915877283827	0.0313358652812565
			Plxna1	0.601902495046338	4.08033902753694	4.0280367318847	0.000458159847109908	0.0313358652812565
			Apba3	0.721426438432843	3.87319927769331	4.02282856834406	0.000464344174538118	0.0313358652812565
			Naa60	0.480193435609118	5.00993896670868	4.0390606232287	0.000445336965161545	0.0313358652812565
			Apobr	1.18066506098731	0.411431597142899	4.02524531654718	0.000461464266284469	0.0313358652812565
			Zswim8	0.563018045508608	4.42032072394659	4.02701172702541	0.000459370501087201	0.0313358652812565
			Slirp	-0.559709526520371	4.03606740248769	-4.01529872580722	0.000473431414202425	0.0313358652812565
			Pnkd	0.575533813776482	5.25809096025545	4.02908398365173	0.00045692617311002	0.0313358652812565
			Tmem184b	0.626110301489559	4.58883906221826	4.01506921160865	0.000473711140468469	0.0313358652812565
			Palld	0.634538983795088	5.94399843132082	4.01877555613081	0.000469213843873037	0.0313358652812565
			Tsc22d1	-0.52647240430775	6.83647199012785	-4.01912733674337	0.000468789189678476	0.0313358652812565
			Ppp1r18	0.768645652614603	2.36697445907727	4.00510397145928	0.000486015249218004	0.0314474839626673
			Zfp219	0.669537065895002	2.84046014479171	4.0069074086206	0.000483765384107334	0.0314474839626673
			Yars2	-0.531001680803943	2.65109692876186	-4.00343251026458	0.000488109694489258	0.0314474839626673
			Dynlt3	-0.515830583497386	5.19719704072836	-4.00577353181821	0.000485178740395682	0.0314474839626673
			Bag3	0.769148797717084	5.64430728456033	4.00541868594299	0.000485621886429414	0.0314474839626673
			Vps35	-0.42932653071395	5.77025080443707	-3.99605297544426	0.000497463766434642	0.0318840766362514
			Nynrin	0.668136567496825	1.25473225061005	3.99308821025465	0.000501271458700054	0.0319625151758746
			Srebf2	0.48466898676997	4.42053746879189	3.98976774939779	0.000505570144986507	0.0320712958640158
			Cdk5rap1	-0.617389588803572	2.57595737151113	-3.98623137587159	0.000510188377146667	0.0321991338025728
			Usp13	-1.21616557803737	1.94965657447836	-3.97140155791863	0.00053001270579283	0.0325670764777279
			Tbc1d19	-0.443269830956155	3.25814635565619	-3.97632857411881	0.000523343417050518	0.0325670764777279
			Fbxw4	0.614434163971542	1.75464683327119	3.96681220279788	0.000536300345371403	0.0325670764777279
			Tprn	0.683805905059779	0.907916992274127	3.97350196500718	0.000527159365616314	0.0325670764777279
			Rexo1	0.612443624924207	3.57190926564954	3.97596740753704	0.000523829471977813	0.0325670764777279
			Snhg20	0.730286757493299	2.16749718274112	3.96434343124567	0.000539713070164448	0.0325670764777279
			Fhod1	0.684686423139729	3.23246329959766	3.96788600571062	0.000534822619101825	0.0325670764777279
			Ktn1	-0.433732639904328	4.47886202364688	-3.96616634866501	0.000537191084576604	0.0325670764777279
			1810013L24Rik	-0.467492044167393	4.96736222131693	-3.97419066918098	0.000526227085997155	0.0325670764777279
			Tnks1bp1	0.702532667419176	3.34050478449706	3.95649966883969	0.000550698766095682	0.0326543834854621
			Tceal9	-0.628248417788663	2.96042199992368	-3.94926898724908	0.000561021052626711	0.0326543834854621
			Crtc2	0.606838128679789	4.64467912064008	3.95991196145313	0.000545892780073336	0.0326543834854621
			Gm10605	0.737200978289974	0.107880363307715	3.94941841959205	0.000560805808911527	0.0326543834854621
			Csnk1e	0.55744861458587	4.21071489476468	3.94657314378632	0.000564918194493848	0.0326543834854621
			Ufsp2	-0.452580363740716	4.63243259807136	-3.94800277437833	0.000562848190720107	0.0326543834854621
			Cops3	-0.449115640130697	5.48349307704209	-3.95020372924507	0.000559675979809509	0.0326543834854621
			Ppp3cb	-0.387816023218257	5.69368242902252	-3.9500269657072	0.000559930094471869	0.0326543834854621
			Crot	-0.430930593781019	6.1257303963299	-3.955298236039	0.000552400819908827	0.0326543834854621
			Adamtsl5	1.18082316343237	2.63287903305125	3.9396317712723	0.000575076022215418	0.0327091482421703
			Cacna1a	1.07410508549004	0.879115536854917	3.93435801320135	0.000582913711666509	0.0327091482421703
			Arl2bp	-0.45056613358197	4.10810743902883	-3.93529734923553	0.000581510032584067	0.0327091482421703
			Lmf2	0.611030669262313	4.17037973165439	3.93278987599103	0.000585264475282682	0.0327091482421703
			Sri	-0.450088860718543	4.59051844072306	-3.93562832524857	0.000581016239285337	0.0327091482421703
			Fkbp5	0.842798692941255	5.2897059861144	3.93512912583811	0.000581761168828274	0.0327091482421703
			Mfge8	0.747671534291873	5.59147162913691	3.93162320157706	0.000587019475324317	0.0327091482421703
			Ugp2	-0.591601498218363	7.31134957135744	-3.93376863471631	0.000583796143396874	0.0327091482421703
			Erbb2	1.01799611033892	0.595216463086116	3.92784994706539	0.000592731091481565	0.0327325160786918
			Txnl1	-0.499606673830859	5.14155380796552	-3.92854878699694	0.00059166913198687	0.0327325160786918
			Cox8b	-1.73140656092597	2.70860402844179	-3.91670773408475	0.000609918835427659	0.0328289037912914
			Snx14	-0.470616823742205	3.61568426871622	-3.92445367681442	0.000597918889596091	0.0328289037912914
			Col16a1	1.4390812009436	0.589953558503819	3.91640029089832	0.000610399989652144	0.0328289037912914
			Szt2	0.605011306626958	3.96856889151829	3.91853638909146	0.000607064670946587	0.0328289037912914
			Nadk2	-0.510794338300731	4.1231889233228	-3.92028261580411	0.000604351449373573	0.0328289037912914
			Mafg	0.543605433506601	4.38850191886513	3.9174862047058	0.000608702185516079	0.0328289037912914
			Mier2	0.646356024730428	1.86571210307658	3.90784713742384	0.000623936820425433	0.0331599626436817
			Abhd8	0.815381471320726	1.0571692853237	3.90743437457257	0.000624597517864014	0.0331599626436817
			Araf	0.34970911818545	5.57023228538224	3.91005205765304	0.000620419116576551	0.0331599626436817
			Kdm5b	-0.427791625982235	3.44786012854546	-3.90529236097899	0.000628037263035039	0.0332000895031771
			Vwa3a	0.936490485216331	0.418137156544069	3.90213377626379	0.000633143543823261	0.033327598455718
			Srp72	-0.327670466683293	5.88803057793163	-3.8986597607448	0.000638807000957568	0.0334832313637505
			Myot	-2.20474905397993	3.24704856168725	-3.89395324276063	0.000646559398956352	0.0336289708236026
			E130309D02Rik	0.49676847436301	3.43740492875933	3.88578181420648	0.000660239770490242	0.0336289708236026
			Usp21	0.513034657158526	3.59096730142454	3.88555849700665	0.000660617616017416	0.0336289708236026
			Fxr2	0.432990205371791	4.4846791356884	3.89238049100189	0.000649170576533943	0.0336289708236026
			Stk40	0.66240743901323	4.80290644732964	3.8888246040853	0.000655112624670902	0.0336289708236026
			Cmya5	-1.4358447232104	4.8422265309968	-3.88752756559789	0.000657293341008135	0.0336289708236026
			Atxn2l	0.438182488434719	5.45189895398952	3.88993412282994	0.000653252841961048	0.0336289708236026
			Sirt6	1.04565145045106	1.36987524457457	3.86581642548207	0.000694875701976985	0.0338409938325012
			Ankra2	-0.390688970227148	2.849082588404	-3.87019154865502	0.000687135889627761	0.0338409938325012
			Rbm10	0.435399453978121	3.41394678109006	3.87562687822236	0.000677638641275943	0.0338409938325012
			Prickle3	0.612500023477225	3.09261241967367	3.87115112625374	0.000685449730090602	0.0338409938325012
			Gnptg	0.475863636277367	3.47787786364325	3.87314730621906	0.000681955103565952	0.0338409938325012
			Rhbdd1	-0.328608760222311	3.60089402181473	-3.87339335067294	0.000681525580159725	0.0338409938325012
			Pprc1	0.593644175279375	3.92127818895955	3.86686557606961	0.000693011916523903	0.0338409938325012
			Midn	0.612126507411276	4.36265126946148	3.86980724281327	0.000687812332278867	0.0338409938325012
			Med24	0.421171155199988	4.35343399710003	3.86946950015054	0.000688407357106403	0.0338409938325012
			Hgs	0.509358318697479	4.71178913594567	3.86595362328453	0.000694631693953685	0.0338409938325012
			Selenof	-0.518828615960015	5.80914877925781	-3.88129470414624	0.000667872798561869	0.0338409938325012
			Pdcd10	-0.610806245845256	2.45796076383747	-3.86249061737593	0.000700816572026994	0.0339964744940154
			Ssbp1	-0.459067674639576	2.83420687464155	-3.85236775974762	0.000719208285262536	0.0340200403967327
			Ppp2r3c	-0.57387805010417	2.93061378533613	-3.85213683939964	0.000719633326201879	0.0340200403967327
			Pnpt1	-0.461441259526001	3.47210828501336	-3.8585988233225	0.000707831954758969	0.0340200403967327
			Gm14292	-0.726855603563456	0.376482874213909	-3.85170936765039	0.000720420799621022	0.0340200403967327
			Edc4	0.417881114350598	3.54979970283457	3.84966980270851	0.000724189703019162	0.0340200403967327
			Pde7b	-0.701676629354105	3.64901548563254	-3.85079172878174	0.000722114106378313	0.0340200403967327
			Pitpnm2	0.920411504698568	4.26759772933394	3.8582330731744	0.00070849480113691	0.0340200403967327
			Zfp335	0.579157561780919	3.5200829445913	3.84577554077754	0.000731439852574334	0.0340200403967327
			Elmod3	0.526777552735516	3.89717194576015	3.84571419758578	0.000731554627771294	0.0340200403967327
			Ubqln4	0.407820454486248	4.97445402739873	3.85404238128786	0.000716133294412215	0.0340200403967327
			Mef2d	0.433226480379198	6.32152867967832	3.84802926836276	0.00072723531134603	0.0340200403967327
			9330159M07Rik	-0.831865644950425	1.11965236835195	-3.84044572356977	0.000741478511514576	0.0343523939604319
			Snn	0.824093779430969	1.45071334047357	3.83528730271515	0.000751323356867395	0.034448702349746
			Pter	-0.560542298509837	4.17026749865655	-3.8320942639089	0.000757481571473801	0.034448702349746
			Mybbp1a	0.436484912391146	4.85734745975618	3.83241524295384	0.000756860281747653	0.034448702349746
			Brd4	0.374373168733405	5.60147610934794	3.83580666088628	0.000750326369884589	0.034448702349746
			Osbpl9	-0.369893775571477	5.80903835422208	-3.83215027252232	0.00075737312462085	0.034448702349746
			Tmem62	-0.474383892271526	3.16362960493524	-3.82835427221196	0.000764757802596193	0.0345586521868274
			Zyx	0.667223511153902	5.21099387161967	3.8279815391193	0.00076548671780038	0.0345586521868274
			Spen	0.426110429679461	4.88968345800604	3.82490900686527	0.000771521432498866	0.0345786960869963
			Kat6a	0.331757137734824	5.29815885995807	3.82532528978982	0.000770701086025354	0.0345786960869963
			Tsc22d3	0.623479143493268	7.01059737069279	3.82068092030677	0.000779902292101285	0.0348281276292162
			Pkd1	0.70974267690013	4.4863996411114	3.81762013463464	0.000786025129484238	0.0349752908335252
			Dhx36	-0.511003805853386	4.35187695702488	-3.81437887711276	0.000792560502823994	0.0351396896771785
			Nipa1	-0.714758792842342	0.76577026834055	-3.80665913172852	0.000808341747917892	0.0355800873386518
			Edn1	1.03068276477642	0.416039345228145	3.80692700363299	0.000807789008625651	0.0355800873386518
			Haus2	-0.493478801379555	3.11254971198866	-3.80475686599317	0.000812277677657453	0.0355800873386518
			Phrf1	0.513255485906316	3.43705966026107	3.80392789614157	0.000813998764497854	0.0355800873386518
			Phc2	0.704546553595821	3.91605615300891	3.80193253985319	0.000818156182191304	0.0356358872313607
			Nqo2	-0.398822058362868	4.87275744317176	-3.794944669458	0.000832880879204785	0.0361499525465375
			Zfp65	-0.549297457087875	1.68341267247338	-3.78952391129219	0.000844482431007415	0.0362362311986765
			Pom121	0.44885389788254	4.41135142410228	3.78719494424513	0.000849515525272124	0.0362362311986765
			Acbd5	-0.478667418884189	4.71800698090544	-3.79091464022885	0.000841490929168521	0.0362362311986765
			Mta1	0.406455947799123	5.14002972324765	3.79145930931045	0.000840322167870966	0.0362362311986765
			Ncor2	0.565592145253664	5.59703262303853	3.78787419136766	0.000848044579029327	0.0362362311986765
			Ilf3	0.412652312800672	3.44277359055778	3.78293237686707	0.000858803720853495	0.0365065361751125
			Scarf2	0.784830824066248	2.26882197043396	3.78049935316983	0.000864149952857328	0.0365457242147371
			Stx8	-0.431701797063618	4.78818874501521	-3.77982642839627	0.000865634373073401	0.0365457242147371
			Zfp867	-0.50801680998295	1.79586911137301	-3.77557092900263	0.000875079836088946	0.0367012698233109
			Gm8420	1.18851124189125	2.15414122064741	3.7735078942804	0.000879695280207664	0.0367012698233109
			Map9	-0.993158194916674	0.989505520810011	-3.77021116315815	0.000887120426610345	0.0367012698233109
			Tle3	0.706392333470124	3.53009918884468	3.77222078601639	0.000882586912758875	0.0367012698233109
			Prkar2b	-1.22112133809337	3.60491670350208	-3.77061500140546	0.000886207574907887	0.0367012698233109
			Cops5	-0.362788823956745	5.01995334183869	-3.7716252203318	0.000883928073999522	0.0367012698233109
			Zc3h3	0.75536063999878	1.19977225617632	3.76598680645794	0.000896724836200157	0.036816352181915
			Ttc33	-0.409780924546881	3.72805682098448	-3.76661989171161	0.000895278990715234	0.036816352181915
			Tbc1d2b	0.434561416513268	3.70854385555089	3.76376935399881	0.000901807171472938	0.036816352181915
			Kmt2d	0.519940882109633	5.6060663084078	3.76394813939522	0.000901396354774314	0.036816352181915
			Derl2	-0.472397114008221	4.8069774958804	-3.76175326285635	0.000906452527609685	0.0368842689688546
			Gadd45b	1.64726709016122	2.00670909666971	3.75581355936353	0.000920275397099954	0.0369604112406702
			Mospd3	0.777589911436052	3.42651899874602	3.75703749451165	0.000917410237043395	0.0369604112406702
			Arap3	0.549173630396558	3.54752560214396	3.75626831765968	0.000919209810857771	0.0369604112406702
			Ufm1	-0.509949625404615	3.9875240000208	-3.75657750728279	0.000918486011695075	0.0369604112406702
			Zfp598	0.570143231386662	4.30268209090216	3.75379459235958	0.000925020882916724	0.0370307712675724
			Mbd6	0.639316641928043	3.95976740512959	3.75211149939239	0.000928995260775466	0.0370699076638468
			Rhbdf1	0.551374232568525	3.48841248372489	3.75027325411133	0.000933355154769813	0.0371241262524199
			Maml1	0.427316852306842	3.43452804286819	3.74683507011782	0.000941563697254686	0.0372113192812795
			Fam45a	-0.408895467016092	3.89624163402836	-3.74684778653634	0.000941533207132487	0.0372113192812795
			Sobp	-1.01454733508219	0.610792425220833	-3.74462773372379	0.00094687092734509	0.0373018897173846
			Slc44a2	0.448379907433968	5.05978595885937	3.74153291849381	0.000954361429740681	0.0373692565056737
			Rnpepl1	0.551150181272013	5.96694959659869	3.74142532624306	0.000954622882440816	0.0373692565056737
			Zmym6	-0.612731954658729	2.60842667776303	-3.73998886669859	0.000958120265244512	0.0373878475743679
			Mex3d	0.6124563167946	1.64865588039708	3.73845285410665	0.000961873939179056	0.0374162912819023
			Mfng	0.913980606436256	1.86070525030687	3.73134687064788	0.000979427964581122	0.0376512951473681
			Ormdl1	-0.658869740862272	2.85455062143438	-3.73206078357706	0.000977650270782505	0.0376512951473681
			Mzt1	-0.534417066215691	4.34305466113856	-3.73108120411924	0.000980090302138442	0.0376512951473681
			Rab5a	-0.458906097487635	5.30244056421828	-3.73279769496884	0.000975818628419556	0.0376512951473681
			Zfp984	-0.941271773790477	0.867408352097337	-3.72260352356087	0.00100145835549743	0.0377952201118116
			Abca7	0.635545279945517	2.59613622168609	3.71637566860572	0.00101744610325249	0.0377952201118116
			Naa30	-0.610496864943527	3.43568224956343	-3.7260448180134	0.000992730020514236	0.0377952201118116
			Pdlim4	0.9488737693457	0.013512427697088	3.71963930842919	0.00100903693928435	0.0377952201118116
			Pygo2	0.608883132458079	3.09475283963027	3.71815810324753	0.00101284496512166	0.0377952201118116
			Rbm38	0.811126417693074	3.49950404718264	3.71890385130084	0.00101092596589881	0.0377952201118116
			Sf3a1	0.43183361564327	4.29355945118039	3.71958606822194	0.00100917357083981	0.0377952201118116
			Tmem259	0.570099558767179	5.09439396552985	3.72219149079203	0.00100250844675953	0.0377952201118116
			Pnrc2	-0.568852084955151	5.1900564046866	-3.71960647399406	0.00100912120089871	0.0377952201118116
			Copb1	-0.461144940517826	6.1392846920698	-3.72558713275024	0.000993886556293026	0.0377952201118116
			Tmed7	-0.506297481666779	5.99563622364327	-3.71709937596131	0.00101557547501427	0.0377952201118116
			Rdh14	-0.527082677722598	2.87981401997413	-3.70817031145043	0.00103889287714729	0.0383615071352596
			Ap3m1	-0.520011257190382	5.65890513232141	-3.70930727989279	0.001035894887284	0.0383615071352596
			Git1	0.457600743295874	4.59754469107613	3.70550021158263	0.00104596694657022	0.0385077712174811
			Srrt	0.320523366782419	4.74093268697539	3.70183122937098	0.00105576447510227	0.0386384809379143
			Rnf141	-0.449997826250846	5.36062187003191	-3.70287646619013	0.0010529641847642	0.0386384809379143
			Nedd4l	0.399878595421023	5.48519714929007	3.69797417976244	0.00106616117652342	0.0388599306045072
			Phkb	-0.450440669449655	6.16959527718506	-3.69725959271447	0.00106809833512793	0.0388599306045072
			Vac14	0.576498216819122	5.07048423161565	3.68857201519057	0.0010919269004908	0.03961036879493
			Scrib	0.502266193860941	3.284633731546	3.68655289000687	0.00109753916844078	0.0396975424374634
			Mterf2	-0.605964679891111	1.52864283339	-3.67775308299832	0.00112233039521304	0.0399156910326078
			Vps45	-0.422746657063911	2.81853169223583	-3.67642894407039	0.00112610798184528	0.0399156910326078
			Rad50	-0.447608688004776	3.1733965528789	-3.67758255110063	0.0011228162022433	0.0399156910326078
			Plcb3	0.488333865894651	3.4408426899147	3.68156090693151	0.00111153621849764	0.0399156910326078
			Setx	-0.388768654269712	3.99146137713612	-3.68151173677082	0.00111167495281621	0.0399156910326078
			Abl1	0.375155905247097	4.26428288162847	3.67554745110359	0.00112862966067512	0.0399156910326078
			Capn7	-0.409416963950945	4.89098959514291	-3.68055399560686	0.00111438061806946	0.0399156910326078
			Alas1	0.656433219899495	7.28136151403716	3.67528380216796	0.00112938495241817	0.0399156910326078
			Atpaf1	-0.35110048362362	3.80096244391311	-3.66937181769601	0.00114645195984224	0.0402886668842288
			Tnni2	-2.10069310193186	6.30767146132868	-3.67011190330336	0.00114430169572413	0.0402886668842288
			Commd1	-0.487598615022985	4.09572035391664	-3.66623055360174	0.00115562278317824	0.040456998066624
			Yme1l1	-0.443271213000979	5.07960018575538	-3.66549412635117	0.00115778312979668	0.040456998066624
			Rfesd	-0.429935519669525	2.88404747643324	-3.66030848943565	0.00117310779007033	0.0406690724754282
			Atf6b	0.63068765342936	3.36536801588347	3.65933637363023	0.00117600261631618	0.0406690724754282
			4933434E20Rik	-0.421095370511725	3.68964186566222	-3.65900095514808	0.0011770030675993	0.0406690724754282
			Gatad2a	0.408787197741698	5.48166062934621	3.65942747225938	0.00117573104057873	0.0406690724754282
			Kat2a	0.372227630886103	4.10321328013086	3.65630423413258	0.00118507689442476	0.0408339865850538
			Rxrb	0.69508191749701	2.22618708091971	3.64720168181077	0.00121273166581757	0.0410084901714583
			Dagla	1.26766525509799	1.72092475434477	3.6427105308908	0.00122660803261435	0.0410084901714583
			Icosl	1.01003401430033	0.643186446291604	3.64337198316175	0.00122455462380118	0.0410084901714583
			Styx	-0.504345175745425	2.95517914550876	-3.64912066257817	0.00120684950772609	0.0410084901714583
			Peg13	0.492680131616537	3.75351528868867	3.64506324024918	0.00121931957473467	0.0410084901714583
			Gpbp1	-0.566680033656592	3.77123621765821	-3.64534228772903	0.0012184579293358	0.0410084901714583
			2510039O18Rik	0.489003791243766	4.07908195982574	3.65040819547853	0.00120291855411307	0.0410084901714583
			Git2	0.282961556592913	4.57131705375321	3.65212851929111	0.00119768579921036	0.0410084901714583
			Rabl6	0.43114365784247	4.33530054639667	3.64470032324459	0.00122044108509034	0.0410084901714583
			Chmp5	-0.346816126412808	5.01037535144298	-3.64776333710617	0.00121100715377789	0.0410084901714583
			Tor1aip2	-0.306410261810921	6.44330133814259	-3.6494050265033	0.00120598023909288	0.0410084901714583
			Ino80e	0.618473544506282	2.7483881554963	3.63314643881254	0.00125667790151464	0.0417864969457203
			Eif2a	-0.532836468597099	4.67288701663436	-3.62998684696583	0.00126676930918716	0.0417864969457203
			Arhgef7	0.417125706699887	4.86919074949342	3.63075413978852	0.00126431139420643	0.0417864969457203
			Hnrnpul1	0.309589232297906	5.52943197293149	3.63351815973648	0.0012554958449673	0.0417864969457203
			Pmpcb	-0.353082733594483	5.74142088448937	-3.63078021436311	0.00126422794995246	0.0417864969457203
			Atn1	0.738327540023262	2.10506076020743	3.62756824761601	0.00127454757104291	0.0419312591856403
			Cygb	0.756243690687994	2.93631528450425	3.62543144708834	0.0012814584054764	0.0419355568141352
			Mff	-0.323933410960231	5.78251967981193	-3.62595862818532	0.0012797500007981	0.0419355568141352
			Syngap1	0.700442972674913	0.528592555058897	3.6181144588433	0.00130540164506506	0.0421521775551942
			Nars2	-0.492168408554078	2.58882639646274	-3.61527799451819	0.00131480050974771	0.0421521775551942
			C2cd5	-0.48044289571892	2.91159293977033	-3.61974417937979	0.00130003117128625	0.0421521775551942
			Fbxl14	0.48369767395488	3.07255701169992	3.6212247874738	0.00129517080248191	0.0421521775551942
			Tbkbp1	0.69582151704898	2.52896409235799	3.61218567718136	0.00132512253495736	0.0421521775551942
			Cad	0.512324173988259	2.66129942760488	3.61333964238564	0.00132126141723067	0.0421521775551942
			Gas2l1	0.556140520133229	3.56340776440248	3.61455582302792	0.00131720403127766	0.0421521775551942
			Cebpb	0.744204195775135	3.84041143215336	3.6132821676829	0.00132145346462854	0.0421521775551942
			Cox10	0.379013446537246	4.0003434635082	3.61212537126207	0.00132532461889997	0.0421521775551942
			Nfkbia	0.539028989224385	4.60491894513223	3.61205466092003	0.00132556160622235	0.0421521775551942
			Htra3	0.998069925246171	5.3364022748032	3.61796264514884	0.00130590302476656	0.0421521775551942
			Smarcb1	0.393382566503166	4.07656131357733	3.60820627005659	0.0013385222324484	0.0424060828730456
			Stxbp3	-0.488506894097209	4.32193900278498	-3.60765100288559	0.0013404024578303	0.0424060828730456
			Blm	-0.765781105635093	1.04884791501344	-3.59984577019419	0.00136710696273801	0.0424898191002269
			Tyw5	-0.61284132422231	1.79658740251279	-3.60059076907256	0.00136453577687269	0.0424898191002269
			Card10	0.751765296471273	2.52865414324895	3.59921157502832	0.00136929946540924	0.0424898191002269
			Crtc1	0.626135101570691	2.73145386179265	3.5974160345571	0.00137552555176868	0.0424898191002269
			Mb	-1.84475824369718	3.31830729013849	-3.60347791195399	0.0013546160526068	0.0424898191002269
			Man2c1	0.421293181823172	3.64131546422965	3.60507772739241	0.00134914973959197	0.0424898191002269
			Tcf7l1	0.780893730199625	3.3103388268343	3.59894307455119	0.00137022874442175	0.0424898191002269
			Slc9a1	0.463822088779467	3.58396702045386	3.59687749465491	0.00137739833946572	0.0424898191002269
			Asph	-0.391554919590025	5.7964611971673	-3.59695206466211	0.00137713887165915	0.0424898191002269
			Cnbp	-0.340037275035277	7.64276663706956	-3.60287451656222	0.00135668337344651	0.0424898191002269
			Stk3	-0.51932001996599	2.48446908077265	-3.5932129722899	0.0013902081256594	0.0426721451970393
			Ncln	0.53304214046305	4.82629343287638	3.59328095338559	0.00138996943341189	0.0426721451970393
			Ier5l	1.2335482392943	0.0600369600259235	3.59218609107353	0.00139381854008358	0.0426770676753315
			Gm20257	-1.35540019791031	-0.0784197328413903	-3.58450720668853	0.00142110858639983	0.0429920650250299
			Nop2	0.713580300585709	3.0865059746059	3.58565103556473	0.00141701069611752	0.0429920650250299
			Foxk1	0.465957827045309	3.82650744203791	3.58440263597182	0.00142148379912993	0.0429920650250299
			Samd4b	0.530680373590183	4.29773267423307	3.58580890245616	0.00141644602799463	0.0429920650250299
			Mink1	0.406510251768718	4.69643513304639	3.58799730268158	0.00140864102292563	0.0429920650250299
			Ppan	0.499620309042656	1.90387049589643	3.58132821473587	0.00143255854061188	0.0431161779741338
			Foxk2	0.447765318336812	4.67033122415117	3.58228934041407	0.00142908733262819	0.0431161779741338
			Id1	0.996076148953108	2.30529284192169	3.57405826015788	0.00145908273916096	0.0431202430162788
			Zfp932	-0.593244625121904	1.69591159084092	-3.56801499013721	0.00148149581907183	0.0431202430162788
			Slc22a17	1.2545860471337	0.0226613325425925	3.57197729927702	0.0014667629161635	0.0431202430162788
			Pfn2	-0.661507708884099	2.97395376050741	-3.57469306200821	0.0014567477083295	0.0431202430162788
			Trim23	-0.560577996161269	3.13544964624768	-3.57685858080557	0.00144880956434288	0.0431202430162788
			Lztfl1	-0.508723375907782	3.24914854808132	-3.5724121858561	0.0014651546306221	0.0431202430162788
			Vars	0.547134696427464	3.48195985445457	3.57513102324436	0.00145513885559121	0.0431202430162788
			Ranbp3	0.499085514453773	4.17088073691692	3.57013742784326	0.00147358616701836	0.0431202430162788
			Nf2	0.324743564688076	4.78518488600656	3.57948208585572	0.00143924914174564	0.0431202430162788
			Golga5	-0.393606695700432	4.3936350560775	-3.56818960101966	0.00148084353837655	0.0431202430162788
			Cic	0.724927629225881	4.53137107711131	3.56951947523887	0.00147588481692316	0.0431202430162788
			Nacc1	0.415941866767928	4.82841808485571	3.5697415360538	0.00147505839616888	0.0431202430162788
			Furin	0.519719550780004	5.79285389766659	3.57765919538573	0.00144588545703378	0.0431202430162788
			Tmem30a	-0.497145309926379	6.32282780974628	-3.57898358248253	0.00144106100559436	0.0431202430162788
			Zfp319	0.467858923709238	2.4731186178932	3.56616404006393	0.00148842753891162	0.04322030201018
			Arhgap12	-0.452972020965162	3.72506216255541	-3.56313553461837	0.00149983747094332	0.0434496241582408
			Mau2	0.405127251982616	4.68295613660688	3.5583353396691	0.00151809734651166	0.0436219379385699
			Dnajc10	-0.386410408708864	4.99478409275374	-3.55845754342908	0.0015176298054575	0.0436219379385699
			Cript	-0.440934184093623	5.05300870216915	-3.55872784419868	0.00151659615704393	0.0436219379385699
			Tomm70a	-0.420748752322156	5.78535562711361	-3.55786678751785	0.00151989128953303	0.0436219379385699
			Zfp68	-0.527918550137051	3.55379755820055	-3.55572781329438	0.00152810707732077	0.0436625207872192
			Tmem123	-0.402250620763537	5.83062094727326	-3.55566091961191	0.00152836471308536	0.0436625207872192
			Rin3	0.507243111486447	3.93380265118781	3.55320513416774	0.00153785237033971	0.0437315720025337
			Tmco1	-0.396921876995937	5.6769952318141	-3.55358690505629	0.00153637367747893	0.0437315720025337
			Npr2	0.585267304884424	4.59476561750484	3.55047320740815	0.00154847438869649	0.0438321011171066
			Rnf44	0.452070351554673	5.24228079237087	3.55102575866074	0.0015463202533143	0.0438321011171066
			Usp36	0.428086613399141	3.27531015012122	3.549232295371	0.0015533227913282	0.0438689564582874
			Clasrp	0.494379597224503	3.1945859864363	3.54808994159767	0.00155779920320923	0.0438880227720473
			Klc1	0.374461540291765	3.79891729823932	3.54725122964587	0.00156109377685536	0.0438880227720473
			Fbxl6	0.564090152675636	2.02970692619155	3.54175920688974	0.00158283575358516	0.0440983744861451
			Mtif2	-0.389717950695982	3.65675079719566	-3.54289085875124	0.00157833171581615	0.0440983744861451
			Piezo1	0.658046575012856	3.82757564675095	3.54246838687274	0.00158001171347793	0.0440983744861451
			Memo1	-0.35267249533271	5.71807531559185	-3.54202574659448	0.00158177378345823	0.0440983744861451
			Slc39a13	0.718947021516031	3.25539584502169	3.5337768716691	0.00161496384362627	0.0448923657205774
			Zfp213	0.81969519983526	0.501519865322381	3.53127648760359	0.00162515778253138	0.0449736057492464
			Sh3gl1	0.468444134003383	3.21526571054109	3.53144556077122	0.0016244665067355	0.0449736057492464
			Neurl1b	0.984793776955193	0.767046172302907	3.52920905273743	0.00163363396535422	0.0450562296241768
			Slc52a2	0.644647566616218	1.43008006011403	3.52877275511686	0.00163542822160512	0.0450562296241768
			Fam114a1	-0.529028827480682	3.73664562344969	-3.5262230673971	0.00164595218921746	0.0452453968458221
			Mrgbp	0.53115436601707	1.66672715011677	3.5232702654724	0.00165822253746141	0.0452808229324452
			BC024978	0.426315435929276	2.47219740017656	3.52342718259636	0.00165756823222985	0.0452808229324452
			Ube2c	-1.1057832682375	3.49280943975442	-3.52357039015833	0.00165697131207611	0.0452808229324452
			Zfp975	-0.724742293256089	1.17317840281604	-3.5203746283058	0.00167034190251113	0.0455112980926491
			Armc7	0.734430499125042	1.29149067466176	3.51596902456869	0.00168894681394782	0.0455905246949021
			Srp54c	-0.697058026733401	1.47334211651249	-3.51123860363742	0.00170914823910709	0.0455905246949021
			Kcnk3	1.00526796766185	-0.139406734068478	3.51644785284524	0.00168691497630854	0.0455905246949021
			Sipa1	0.570720619459135	2.73015875609595	3.51357333647991	0.00169914843170855	0.0455905246949021
			Lfng	0.977180862924	2.12113294297543	3.50177198469169	0.0017502851512601	0.0455905246949021
			Mterf4	-0.339266438603752	2.8147039905534	-3.50840967107411	0.00172134158091846	0.0455905246949021
			Nob1	0.481584881123507	2.86374368044425	3.50923912843805	0.0017177576769387	0.0455905246949021
			Zfp217	0.405570342337144	2.99229960915846	3.50802015972317	0.0017230270869261	0.0455905246949021
			Ccdc88c	0.644543062580756	2.77657345735925	3.50212146875176	0.0017487494772183	0.0455905246949021
			Naaa	0.615367797801697	3.34683790506694	3.51138419240753	0.00170852300051823	0.0455905246949021
			Septin10	-0.498787803923741	3.328152533945	-3.51044591600338	0.001712556390745	0.0455905246949021
			Dpy19l4	-0.40749292491991	4.12633627905357	-3.51305035977604	0.00170138340737668	0.0455905246949021
			Tmem184c	-0.497674376487812	3.80239851829819	-3.50156155008508	0.00175121045912849	0.0455905246949021
			Ntrk2	-1.31955610010164	3.95676241789366	-3.50085239014586	0.00175433223563245	0.0455905246949021
			Gps2	0.419390573706865	4.3130026349362	3.50207125822176	0.0017489700274335	0.0455905246949021
			Cbr1	0.500562804371659	4.34317553381408	3.50087832437877	0.00175421797572403	0.0455905246949021
			Rabac1	0.554345824781005	5.4204245382448	3.51593990710504	0.00168907044652649	0.0455905246949021
			Adgre5	0.427402651910709	4.92600785589675	3.50138923439504	0.00175196850803908	0.0455905246949021
			Cops2	-0.431569544963667	5.5756897263968	-3.51713653649056	0.00168399682414373	0.0455905246949021
			Selenot	-0.410296056723751	6.54136387898883	-3.50349539878254	0.0017427249782	0.0455905246949021
			Ghitm	-0.411995476472793	7.43604120741235	-3.50587129689077	0.00173235465651118	0.0455905246949021
			Acta1	-1.83377379846813	8.13068476275583	-3.51082635537136	0.00171091987041141	0.0455905246949021
			Arhgap11a	-0.795304026912705	0.595834612071434	-3.49880532940723	0.00176337398887953	0.0456313556989766
			Slc15a2	-1.13121492496239	1.97248379415795	-3.49799402061041	0.00176697003878818	0.0456313556989766
			Polr3k	-0.394569542692665	3.45914410977833	-3.49878237222392	0.00176347564637765	0.0456313556989766
			Tnfsf12	0.885993203575191	2.33413709300097	3.49306040405585	0.00178899208348638	0.0459125146737064
			Rplp2	0.615005016107423	6.90695791187003	3.49393618487968	0.00178506347079252	0.0459125146737064
			Ubc	0.947971065511177	7.70717394258624	3.49320344592855	0.0017883498457786	0.0459125146737064
			Arl6	-0.707737232244753	0.78803329363786	-3.48843846359459	0.00180986522801745	0.0462562662615203
			Rsl1	-0.78014005537582	0.302990518323574	-3.48919288913974	0.00180644204784036	0.0462562662615203
			Ccdc97	0.511292187379248	4.15385566139094	3.48509511662654	0.00182511171032874	0.0465497564057043
			Igsf8	0.727893071459356	1.68418863823122	3.48425706998532	0.00182895296360328	0.0465517451847173
			Zfp580	1.15529475453078	0.486052763579329	3.47920976627949	0.00185225464766238	0.0467856906867695
			Trim68	-0.757966083389368	1.87786544296574	-3.47928805497995	0.00185189101884122	0.0467856906867695
			3830406C13Rik	-0.474775765526106	2.92276005079926	-3.47817759238244	0.00185705530535197	0.0467856906867695
			Dbp	-1.32245336804867	2.96792157090802	-3.47824538746251	0.00185673961811077	0.0467856906867695
			Gcc2	-0.396188612530353	4.20701833073231	-3.48126370281796	0.00184273766020344	0.0467856906867695
			Mapk8ip3	0.469852125482337	4.17732035675198	3.46798561067942	0.00190511312514361	0.047898880808997
			Smpd4	0.352468914100104	3.84144402222936	3.46651321884778	0.00191215510781598	0.0479784151798858
			Usp2	1.15038960431709	4.32213947470008	3.46369586881917	0.00192570025025407	0.0482204698292364
			Nr1d2	-0.606936854887518	4.51111083734993	-3.46266816400351	0.00193066440456835	0.0482471084535565
			Arid5a	0.683499766993467	1.20998332686199	3.4601310856391	0.00194297268722597	0.0484567986713411
			Tmem241	-0.586913787608473	2.16616196667089	-3.45670049857942	0.00195973713775021	0.0486786112328717
			Rgma	0.751715600051041	2.67837064303477	3.45719154041113	0.00195732893649846	0.0486786112328717
			Bhlhe41	-1.04572729402957	1.59958603500714	-3.45252292052512	0.00198034197409409	0.0490147208262179
			Plod1	0.43472896724456	5.07440621253993	3.4523512385495	0.00198119324277356	0.0490147208262179
			C2cd3	0.342428770677748	3.52278494876058	3.44813206042625	0.0020022258083085	0.0494361941093336
			Klhl25	0.582698733597583	2.21493146313996	3.44479568451442	0.00201901116734205	0.0496478597685979
			Faf1	-0.409827349784648	4.89080169478292	-3.44401493000048	0.00202295886331021	0.0496478597685979
			Rab2a	-0.444230888978781	5.78543129751614	-3.4441135533311	0.00202245978459793	0.0496478597685979
			Tnnt3	-1.83500153089429	5.84693374215025	-3.44324625660211	0.00202685280381099	0.0496478597685979
			Slc33a1	-0.506925047196283	2.85542738917286	-3.44214657527079	0.00203243623261925	0.0496862375444666
			H2aw	-0.914826365172429	-0.74792690044262	-3.44134990940891	0.00203649049237728	0.0496871546167791
