# Supplementary material for: Cytosolic nucleic acid sensing and mitochondrial transcriptomic changes as early triggers of metabolic disease in db/db mice
Source: Mamm Genome. 2023 Nov 18;35(1):68–76. doi: 10.1007/s00335-023-10026-z (PMC10884043; doi:10.1007/s00335-023-10026-z)
Supplement: Supplementary file 11 — Supplementary file11 (ODS 4 KB) [file 335_2023_10026_MOESM11_ESM.ods]

## Sheet: Unidirectional_Adipose_tissue
	ID	Description	GeneRatio	BgRatio	pvalue	p.adjust	qvalue	geneID	Count
mmu00190	mmu00190	Oxidative phosphorylation	14/185	119/5122	8.3185633976311e-05	0.0116024504628131	0.0107941557046481	17716/17717/17708/17710/17719/17721/17722/17711/67130/67126/17992/12862/11950/68198	14
mmu05415	mmu05415	Diabetic cardiomyopathy	18/185	184/5122	9.62858959569551e-05	0.0116024504628131	0.0107941557046481	17716/17717/17708/17710/17719/17721/17722/17711/67130/67126/17992/18597/55951/12862/20525/11950/70456/68198	18

## Sheet: Unidirectional_Muscle
	ID	Description	GeneRatio	BgRatio	pvalue	p.adjust	qvalue	geneID	Count
mmu04974	mmu04974	Protein digestion and absorption	14/262	47/5122	4.44337261762385e-08	1.23525758769943e-05	1.12253624024182e-05	12825/12816/12843/12831/67760/53867/12826/12827/12835/12834/12833/12819/13717/12842	14
mmu01524	mmu01524	Platinum drug resistance	12/262	65/5122	8.83318616999921e-05	0.0122781287762989	0.0111577088463148	14082/18708/14102/19714/26417/14859/12370/56615/68312/14867/12122/12371	12
mmu04512	mmu04512	ECM-receptor interaction	11/262	59/5122	0.000158791350476605	0.0147146651441654	0.0133719031980299	226519/12843/21923/12826/12827/319480/12835/12834/12833/14268/12842	11
mmu04510	mmu04510	Focal adhesion	20/262	166/5122	0.000267099693176312	0.0185634286757537	0.0168694543058723	22793/18708/226519/12843/22325/26417/21923/16202/19354/18591/12826/12827/319480/12835/12834/12833/14268/18751/11461/12842	20
mmu05146	mmu05146	Amoebiasis	11/262	68/5122	0.000577387081967985	0.0285243684840542	0.0259214253546877	271457/18708/12825/226519/12843/12479/12826/12827/14268/18751/12842	11
mmu05143	mmu05143	African trypanosomiasis	6/262	22/5122	0.000630203207705493	0.0285243684840542	0.0259214253546877	14102/15122/110257/385643/18751/101488143	6
mmu05165	mmu05165	Human papillomavirus infection	26/262	261/5122	0.000718239494202804	0.0285243684840542	0.0259214253546877	15976/14082/18708/226519/14102/12843/26417/21923/21937/19645/56458/15205/12566/12370/667803/12826/12827/319480/12835/12834/12833/14367/26427/14268/12842/58220	26
