# Supplementary material for: Cytosolic nucleic acid sensing and mitochondrial transcriptomic changes as early triggers of metabolic disease in db/db mice
Source: Mamm Genome. 2023 Nov 18;35(1):68–76. doi: 10.1007/s00335-023-10026-z (PMC10884043; doi:10.1007/s00335-023-10026-z)
Supplement: Supplementary file 12 — Supplementary file12 (ODS 20 KB) [file 335_2023_10026_MOESM12_ESM.ods]

## Sheet: Adipose_2_vs_1
ID	Description	GeneRatio	BgRatio	pvalue	p.adjust	qvalue	geneID	Count
mmu05164	mmu05164	Influenza A	19/140	125/5471	2.26243285651452e-10	4.43436839876846e-08	3.66752273582353e-08	16391/58185/17858/19106/54123/12362/20846/71586/56417/23961/246727/246728/15945/18854/22035/20847/230073/246730/23960	19
mmu05169	mmu05169	Epstein-Barr virus infection	20/140	177/5471	1.5413598235157e-08	1.51053262704539e-06	1.2493126990601e-06	16391/19106/54123/20846/23961/246727/246728/15945/100038882/15015/21354/20847/230073/246730/15042/15018/110558/23960/15040/110557	20
mmu05171	mmu05171	Coronavirus disease - COVID-19	20/140	195/5471	8.06354061704761e-08	4.70732715193912e-06	3.89327809558875e-06	16391/17858/19106/12263/12362/20846/71586/56417/23961/246727/246728/15945/100038882/20847/230073/246730/50909/23960/12268/317677	20
mmu04621	mmu04621	NOD-like receptor signaling pathway	17/140	143/5471	9.6067901059982e-08	4.70732715193912e-06	3.89327809558875e-06	16391/54123/12362/20846/55932/14469/23961/55991/246727/246728/102639543/20847/229900/246730/23960/15951/229898	17
mmu05160	mmu05160	Hepatitis C	15/140	119/5471	2.65421235623716e-07	1.04045124364496e-05	8.6052358496952e-06	16391/58185/17858/19106/54123/20846/23961/246727/246728/15957/15945/20847/230073/246730/23960	15
mmu05162	mmu05162	Measles	14/140	116/5471	1.16774196513554e-06	3.8146237527761e-05	3.15495197598023e-05	16391/17858/19106/54123/20846/71586/56417/23961/246727/246728/20847/230073/246730/23960	14
mmu05168	mmu05168	Herpes simplex virus 1 infection	24/140	342/5471	4.5284580631364e-06	0.000126796825767819	0.000104869555146317	16391/19106/54123/20846/20684/71586/23961/246727/246728/15015/18854/21354/20847/230073/69550/246730/15042/15018/110558/170741/23960/15040/110557/433801	24
mmu05332	mmu05332	Graft-versus-host disease	6/140	28/5471	5.97245453858239e-05	0.0014451668051524	0.00119525074110349	15015/15042/15018/110558/15040/110557	6
mmu05320	mmu05320	Autoimmune thyroid disease	6/140	29/5471	7.37330002628775e-05	0.0014451668051524	0.00119525074110349	15015/15042/15018/110558/15040/110557	6
mmu05330	mmu05330	Allograft rejection	6/140	29/5471	7.37330002628775e-05	0.0014451668051524	0.00119525074110349	15015/15042/15018/110558/15040/110557	6
mmu05133	mmu05133	Pertussis	8/140	59/5471	0.000110867247671931	0.00197545277669985	0.00163383312358634	16362/12258/12263/12362/15900/50909/12268/317677	8
mmu04623	mmu04623	Cytosolic DNA-sensing pathway	7/140	45/5471	0.000124404553481123	0.00199075825084618	0.00164649178641413	54123/12362/58203/56417/15945/66491/230073	7
mmu04940	mmu04940	Type I diabetes mellitus	6/140	32/5471	0.000132040088066328	0.00199075825084618	0.00164649178641413	15015/15042/15018/110558/15040/110557	6
mmu00190	mmu00190	Oxidative phosphorylation	11/140	121/5471	0.000239087940303227	0.00334723116424518	0.00276838667719526	66445/67264/12862/66916/17708/17705/17710/17719/17721/17722/17711	11
mmu05415	mmu05415	Diabetic cardiomyopathy	14/140	189/5471	0.000302301021498332	0.00395006668091154	0.00326697244285917	20528/66445/67264/12862/18597/66916/21808/17708/17705/17710/17719/17721/17722/17711	14
mmu05416	mmu05416	Viral myocarditis	7/140	55/5471	0.000449461659633982	0.00550590533051628	0.00455375628839692	13052/15015/15042/15018/110558/15040/110557	7
mmu04612	mmu04612	Antigen processing and presentation	7/140	56/5471	0.000502846694724825	0.00579752659800387	0.00479494681037914	15015/21354/15042/15018/110558/15040/110557	7
mmu04260	mmu04260	Cardiac muscle contraction	7/140	61/5471	0.000850455174366558	0.00926051189865807	0.00765906999137134	76757/66445/12862/20541/17708/17710/17711	7
mmu05204	mmu05204	Chemical carcinogenesis - DNA adducts	5/140	34/5471	0.0015631867467524	0.016125505387551	0.0133368841551174	14866/15483/76263/14860/14870	5
mmu05170	mmu05170	Human immunodeficiency virus 1 infection	12/140	179/5471	0.00196479692911316	0.019255009905309	0.0159251961622856	56045/15015/21354/69550/15042/319236/209387/667823/15018/110558/15040/110557	12
mmu05167	mmu05167	Kaposi sarcoma-associated herpesvirus infection	11/140	162/5471	0.00273420028218299	0.0255192026337079	0.0211061074414125	16391/19106/54123/20846/15015/20847/15042/15018/110558/15040/110557	11
mmu00980	mmu00980	Metabolism of xenobiotics by cytochrome P450	5/140	39/5471	0.00291971381423572	0.0260119957995546	0.0215136807364737	14866/15483/76263/14860/14870	5
mmu05203	mmu05203	Viral carcinogenesis	11/140	168/5471	0.0036253547699912	0.0308943276051424	0.0255516995230501	16391/19106/54123/20684/15015/231991/15042/15018/110558/15040/110557	11
mmu05012	mmu05012	Parkinson disease	13/140	221/5471	0.00406597319621742	0.0319745221742852	0.0264450935276043	66445/67264/56791/12862/74153/66916/17708/17705/17710/17719/17721/17722/17711	13
mmu05165	mmu05165	Human papillomavirus infection	15/140	274/5471	0.00407838293039352	0.0319745221742852	0.0264450935276043	16391/16362/17858/19106/20846/23962/100038882/15015/20847/231991/15042/15018/110558/15040/110557	15
mmu04622	mmu04622	RIG-I-like receptor signaling pathway	5/140	47/5471	0.00660733882338712	0.0498091695916875	0.0411955537976363	54123/71586/15945/100038882/230073	5
mmu04217	mmu04217	Necroptosis	8/140	110/5471	0.00686226075886083	0.049814929953212	0.0412003180064159	16391/74568/19106/12362/20846/58203/22035/20847	8

## Sheet: Adipose_3_vs_2
ID	Description	GeneRatio	BgRatio	pvalue	p.adjust	qvalue	geneID	Count
mmu05164	mmu05164	Influenza A	19/144	125/5471	3.71798513923668e-10	7.80776879239703e-08	6.96633005035925e-08	16391/58185/12265/17858/54123/20846/71586/56417/23961/246727/246728/12445/15945/15000/20847/230073/246730/23960/14999	19
mmu05169	mmu05169	Epstein-Barr virus infection	20/144	177/5471	2.52190719242918e-08	2.64800255205064e-06	2.36262884343365e-06	16391/54123/20846/23961/246727/246728/12445/15945/100038882/15015/21354/15000/20847/230073/246730/15042/23960/14997/15040/14999	20
mmu04621	mmu04621	NOD-like receptor signaling pathway	17/144	143/5471	1.46051940975837e-07	1.02236358683086e-05	9.12184052410491e-06	16391/54123/20846/55932/14469/23961/246727/246728/69538/12363/102639543/20847/229900/14468/246730/23960/229898	17
mmu05162	mmu05162	Measles	14/144	116/5471	1.64482903193583e-06	8.63535241766312e-05	7.70472546538363e-05	16391/17858/54123/20846/71586/56417/23961/246727/246728/12445/20847/230073/246730/23960	14
mmu05160	mmu05160	Hepatitis C	14/144	119/5471	2.24501698699892e-06	9.42907134539547e-05	8.41290576180648e-05	16391/58185/17858/54123/20846/23961/246727/246728/15957/15945/20847/230073/246730/23960	14
mmu05168	mmu05168	Herpes simplex virus 1 infection	23/144	342/5471	2.39142252847581e-05	0.000836997884966532	0.000746795105383673	16391/54123/20846/20684/71586/13667/23961/246727/246728/15015/21354/15000/20847/230073/74352/69550/246730/15042/23960/14997/15040/238692/14999	23
mmu05332	mmu05332	Graft-versus-host disease	6/144	28/5471	6.99541847090926e-05	0.00194246251160266	0.00173312444644247	15015/15000/15042/14997/15040/14999	6
mmu05320	mmu05320	Autoimmune thyroid disease	6/144	29/5471	8.6307684113627e-05	0.00194246251160266	0.00173312444644247	15015/15000/15042/14997/15040/14999	6
mmu05330	mmu05330	Allograft rejection	6/144	29/5471	8.6307684113627e-05	0.00194246251160266	0.00173312444644247	15015/15000/15042/14997/15040/14999	6
mmu04612	mmu04612	Antigen processing and presentation	8/144	56/5471	9.24982148382218e-05	0.00194246251160266	0.00173312444644247	12265/15015/21354/15000/15042/14997/15040/14999	8
mmu04940	mmu04940	Type I diabetes mellitus	6/144	32/5471	0.000154267708385938	0.00265825962519786	0.00237178051772039	15015/15000/15042/14997/15040/14999	6
mmu05145	mmu05145	Toxoplasmosis	10/144	94/5471	0.000159405730571713	0.00265825962519786	0.00237178051772039	16773/12265/20846/15000/12703/21808/15944/54396/16145/14999	10
mmu05171	mmu05171	Coronavirus disease - COVID-19	15/144	195/5471	0.000164558929178915	0.00265825962519786	0.00237178051772039	16391/17858/20846/71586/56417/23961/246727/246728/15945/100038882/20847/230073/246730/23960/317677	15
mmu05416	mmu05416	Viral myocarditis	7/144	55/5471	0.000533032625873089	0.00799548938809633	0.00713382010566991	16773/15015/15000/15042/14997/15040/14999	7
mmu04514	mmu04514	Cell adhesion molecules	9/144	93/5471	0.000692387643487049	0.00969342700881869	0.00864877196776806	12490/18613/12558/15015/15000/15042/14997/15040/14999	9
mmu04625	mmu04625	C-type lectin receptor signaling pathway	9/144	94/5471	0.000748821022501614	0.00982827592033368	0.00876908828982153	16391/16362/20846/69810/20299/240354/13655/20847/56644	9
mmu04622	mmu04622	RIG-I-like receptor signaling pathway	6/144	47/5471	0.0013213790642363	0.0163229178523308	0.0145638064045859	80861/54123/71586/15945/100038882/230073	6
mmu05165	mmu05165	Human papillomavirus infection	16/144	274/5471	0.00210122551114986	0.0245142976300817	0.0218724059055366	16391/16362/16773/17858/20846/23962/319480/12445/100038882/15015/20847/19699/15042/21415/14997/15040	16

## Sheet: Muscle_2_vs_1
ID	Description	GeneRatio	BgRatio	pvalue	p.adjust	qvalue	geneID	Count
mmu05332	mmu05332	Graft-versus-host disease	8/162	17/4983	1.99156226044428e-08	2.90527946000039e-06	2.75237001473721e-06	15015/15042/15018/110558/14972/15040/110557/14964	8
mmu05320	mmu05320	Autoimmune thyroid disease	8/162	18/4983	3.48633535200046e-08	2.90527946000039e-06	2.75237001473721e-06	15015/15042/15018/110558/14972/15040/110557/14964	8
mmu05330	mmu05330	Allograft rejection	8/162	18/4983	3.48633535200046e-08	2.90527946000039e-06	2.75237001473721e-06	15015/15042/15018/110558/14972/15040/110557/14964	8
mmu05169	mmu05169	Epstein-Barr virus infection	20/162	150/4983	5.17460171980358e-08	3.23412607487724e-06	3.0639089130416e-06	16391/12122/12575/21355/54123/20846/246728/15015/21354/20847/12571/16476/15042/15018/110558/12010/14972/15040/110557/14964	20
mmu04940	mmu04940	Type I diabetes mellitus	8/162	21/4983	1.49134190187951e-07	7.45670950939755e-06	7.0642511141661e-06	15015/15042/15018/110558/14972/15040/110557/14964	8
mmu04612	mmu04612	Antigen processing and presentation	11/162	47/4983	1.93228906485582e-07	8.05120443689924e-06	7.62745683495718e-06	21355/15015/21354/15042/15018/110558/12010/14972/15040/110557/14964	11
mmu05167	mmu05167	Kaposi sarcoma-associated herpesvirus infection	17/162	143/4983	2.88027315208453e-06	0.000102866898288733	9.7452851010379e-05	16391/12122/12575/54123/20846/15015/20847/12571/104709/16476/15042/15018/110558/14972/15040/110557/14964	17
mmu05416	mmu05416	Viral myocarditis	9/162	45/4983	1.05353513181246e-05	0.000329229728691395	0.000311901848233953	12122/15015/15042/15018/110558/14972/15040/110557/14964	9
mmu05168	mmu05168	Herpes simplex virus 1 infection	24/162	287/4983	1.41296407692717e-05	0.000392490021368658	0.000371832651822939	16391/12122/21355/54123/20846/20684/71586/246728/15015/21354/20847/69550/232784/15042/243906/24132/15018/110558/12010/14972/24014/15040/110557/14964	24
mmu05170	mmu05170	Human immunodeficiency virus 1 infection	16/162	156/4983	3.79676907388441e-05	0.000949192268471103	0.000899234780656834	12122/21355/56045/15015/21354/69550/16476/15042/319236/15018/110558/12010/14972/15040/110557/14964	16
mmu05165	mmu05165	Human papillomavirus infection	21/162	255/4983	6.44257042174345e-05	0.00146422055039624	0.0013871563109017	16391/16362/21828/12575/20846/23962/12843/15015/12643/20847/12571/245026/56458/12835/15042/15018/110558/14972/15040/110557/14964	21
mmu04621	mmu04621	NOD-like receptor signaling pathway	13/162	115/4983	7.68207465319298e-05	0.0016004322194152	0.00151619894470914	16391/56551/54123/20846/55932/14469/246728/20847/229900/12374/16476/24014/229898	13
mmu04514	mmu04514	Cell adhesion molecules	10/162	72/4983	9.40823205495169e-05	0.00173384986590502	0.00164259460980476	60533/54725/15015/15042/15018/110558/14972/15040/110557/14964	10
mmu05203	mmu05203	Viral carcinogenesis	15/162	151/4983	9.70955924906814e-05	0.00173384986590502	0.00164259460980476	16391/12575/54123/20684/227753/15015/12571/16476/15042/15018/110558/14972/15040/110557/14964	15
mmu05163	mmu05163	Human cytomegalovirus infection	16/162	170/4983	0.000108111817686851	0.00180186362811419	0.00170702870031871	12122/104110/12575/21355/16194/15015/21354/12571/15042/15018/110558/12010/14972/15040/110557/14964	16
mmu05164	mmu05164	Influenza A	11/162	105/4983	0.000540331984646591	0.00844268726010298	0.00799833529904493	16391/12122/58185/54123/20846/71586/246728/22035/20847/12571/24014	11
mmu04145	mmu04145	Phagosome	11/162	110/4983	0.000803613653389967	0.0118178478439701	0.0111958558521822	21828/21355/15015/21354/15042/15018/110558/14972/15040/110557/14964	11
mmu04218	mmu04218	Cellular senescence	12/162	134/4983	0.0012539353084251	0.0174157681725709	0.0164991487950672	12575/23871/15015/12571/56458/15042/15018/110558/14972/15040/110557/14964	12
mmu05160	mmu05160	Hepatitis C	10/162	107/4983	0.00231871094232513	0.030509354504278	0.0289035990040529	16391/12122/58185/12575/54123/20846/246728/20847/12571/24014	10

## Sheet: Muscle_3_vs_2
ID	Description	GeneRatio	BgRatio	pvalue	p.adjust	qvalue	geneID	Count
mmu04612	mmu04612	Antigen processing and presentation	15/476	47/4983	1.69816227252221e-05	0.00517939493119275	0.00511236220990898	53970/15481/65972/15015/21354/14998/13040/15042/15039/15051/12010/14972/15040/110557/19188	15
mmu05332	mmu05332	Graft-versus-host disease	8/476	17/4983	7.30453893290799e-05	0.0091949712285482	0.00907596814966277	15015/14998/15042/15039/15051/14972/15040/110557	8
mmu05320	mmu05320	Autoimmune thyroid disease	8/476	18/4983	0.000120589786603911	0.0091949712285482	0.00907596814966277	15015/14998/15042/15039/15051/14972/15040/110557	8
mmu05330	mmu05330	Allograft rejection	8/476	18/4983	0.000120589786603911	0.0091949712285482	0.00907596814966277	15015/14998/15042/15039/15051/14972/15040/110557	8
mmu04940	mmu04940	Type I diabetes mellitus	8/476	21/4983	0.000432915603960796	0.0264078518416086	0.0260660763647974	15015/14998/15042/15039/15051/14972/15040/110557	8

## Sheet: Muscle_3_vs_1
ID	Description	GeneRatio	BgRatio	pvalue	p.adjust	qvalue	geneID	Count
mmu04974	mmu04974	Protein digestion and absorption	20/306	51/4983	4.31080773441323e-12	1.19840455016688e-09	9.98292317443064e-10	12833/12842/53867/12834/67760/12836/12825/12831/12819/12843/13717/12826/12827/12816/107581/245026/12835/20541/69700/110893	20
mmu04510	mmu04510	Focal adhesion	29/306	169/4983	2.79739787720435e-07	3.88838304931405e-05	3.2390922788682e-05	18591/12833/12842/12834/14257/21828/14268/226519/16401/21923/11461/12843/17907/16202/12826/12827/12845/319480/19354/12643/18707/18708/245026/12835/16476/11465/26417/98932/12443	29
mmu04512	mmu04512	ECM-receptor interaction	16/306	63/4983	7.2465385088171e-07	6.71512568483718e-05	5.59381919978864e-05	12833/12842/12834/21828/14268/226519/16401/21923/12843/12826/12827/12845/319480/12643/245026/12835	16
mmu05165	mmu05165	Human papillomavirus infection	36/306	255/4983	1.46040573597266e-06	0.0001014981986501	8.4549805766838e-05	12833/12842/27060/18132/12834/21828/22418/19645/15205/14102/14268/226519/16401/26427/242341/21923/23962/12843/21937/14082/12826/12827/12845/319480/56198/12643/18707/12571/18708/245026/56458/58220/14367/12835/26417/12443	36
mmu04933	mmu04933	AGE-RAGE signaling pathway in diabetic complications	18/306	85/4983	2.6101734047341e-06	0.000145125641303216	0.000120892241903474	12842/13058/12825/14268/14066/12843/12826/12827/17390/18787/13653/21808/18707/18708/56458/16476/26417/12443	18
mmu04668	mmu04668	TNF signaling pathway	17/306	83/4983	8.03388164900139e-06	0.000372236516403731	0.000310079642593036	17387/12977/21929/73086/14102/26427/21938/21937/14082/67384/18707/18708/16476/16477/12702/12051/26417	17
mmu04670	mmu04670	Leukocyte transendothelial migration	16/306	77/4983	1.22838005192224e-05	0.00048784236347769	0.000406381370560742	16414/13058/16401/11461/17907/17698/17390/12562/21838/14678/19354/18707/18708/20315/11465/98932	16
mmu05323	mmu05323	Rheumatoid arthritis	11/306	43/4983	3.82068658660453e-05	0.00132768858884507	0.00110598822243815	16414/27060/21687/12977/13038/242341/14998/21808/16476/20315/14961	11
mmu04151	mmu04151	PI3K-Akt signaling pathway	30/306	243/4983	0.000154125131352763	0.0047607540573409	0.00396579285352139	18591/12833/12842/21687/12977/74747/12834/14257/21828/14268/226519/16401/26427/16194/21923/12843/12826/12827/12845/319480/14164/12643/18707/12571/18708/245026/12835/18205/26417/12443	30
mmu04145	mmu04145	Phagosome	17/306	110/4983	0.000332608284807805	0.00924651031765697	0.00770250764818074	16414/22154/27060/13058/271457/21828/22143/242341/11461/12721/12845/14998/22146/50909/11465/14961/56644	17
mmu05146	mmu05146	Amoebiasis	12/306	64/4983	0.000421890741810906	0.0106623296566756	0.00888191035391381	16414/12842/271457/12825/14268/226519/12843/12826/12827/21808/18707/18708	12
mmu05152	mmu05152	Tuberculosis	17/306	114/4983	0.000511588055160685	0.0118517899445559	0.00987275194169743	16414/27060/271457/16985/16149/242341/12795/21937/12721/16411/14082/14998/21808/14127/26417/14961/56644	17
mmu05200	mmu05200	Pathways in cancer	40/306	387/4983	0.000607593003204285	0.012993142683907	0.0108235190854205	18591/15368/18132/11864/218772/14257/73086/22418/19645/104110/15205/14102/14859/14268/226519/19730/16194/14082/12826/12827/17390/23871/14678/56198/19354/14164/19401/21808/18707/12571/18708/56458/14367/16476/20315/26417/235320/12443/12983/12984	40
mmu04640	mmu04640	Hematopoietic cell lineage	9/306	42/4983	0.000811153892657122	0.01610719872562	0.0134175831868095	12977/12490/16401/16194/12494/12527/14998/16790/14961	9
mmu04810	mmu04810	Regulation of actin cytoskeleton	21/306	164/4983	0.000951671405763582	0.0176376433868184	0.0146924708258237	16414/18591/17880/14268/227753/16401/56378/11461/17907/16411/17698/319480/19354/14164/18707/18708/20315/11465/26417/98932/68089	21
mmu04210	mmu04210	Apoptosis	16/306	112/4983	0.00119748297197923	0.0208062666381392	0.01733199038391	18952/22143/14102/13038/11461/21937/14082/18707/18708/22146/16476/328417/11465/26417/12983/12984	16
mmu04060	mmu04060	Cytokine-cytokine receptor interaction	14/306	98/4983	0.00239602298020275	0.0391820228527272	0.0326393223309352	320100/12977/14102/14561/16194/21938/21937/12160/21808/12778/20315/12983/12984/21944	14
mmu04926	mmu04926	Relaxin signaling pathway	14/306	99/4983	0.00263980763168763	0.0407703623116201	0.0339624373667415	12842/104110/12825/26427/12843/12826/12827/17390/14678/11475/18707/18708/16476/26417	14
mmu04380	mmu04380	Osteoclast differentiation	13/306	90/4983	0.00307377151565726	0.0449741305975116	0.0374642511603656	16822/12977/83433/13038/21937/22177/21808/18707/18708/16476/16477/12702/26417	13

## Sheet: Liver_2_vs_1
ID		Description	GeneRatio	BgRatio	pvalue	p.adjust	qvalue	geneID	Count
mmu05320	mmu05320	Autoimmune thyroid disease	18/721	21/4933	6.63128449394856e-13	1.02453345431505e-10	8.27165486876742e-11	15015/14960/14998/15042/15039/15051/15018/110558/14969/14972/15040/667977/667803/110557/14964/14961/14999/15013	18
mmu05330	mmu05330	Allograft rejection	18/721	21/4933	6.63128449394856e-13	1.02453345431505e-10	8.27165486876742e-11	15015/14960/14998/15042/15039/15051/15018/110558/14969/14972/15040/667977/667803/110557/14964/14961/14999/15013	18
mmu04940	mmu04940	Type I diabetes mellitus	19/721	24/4933	2.26305770824045e-12	2.33094943948767e-10	1.88191114685259e-10	15510/15015/14960/14998/15042/15039/15051/15018/110558/14969/14972/15040/667977/667803/110557/14964/14961/14999/15013	19
mmu05332	mmu05332	Graft-versus-host disease	18/721	23/4933	1.25419420246843e-11	9.6886502140686e-10	7.82221121013203e-10	15015/14960/14998/15042/15039/15051/15018/110558/14969/14972/15040/667977/667803/110557/14964/14961/14999/15013	18
mmu04612	mmu04612	Antigen processing and presentation	27/721	49/4933	3.65295948177999e-11	2.25752895974003e-09	1.82263452038286e-09	13039/19186/21356/21355/16149/65972/15015/14960/21354/14998/13040/15042/15039/15051/15018/110558/14969/14972/15040/667977/667803/110557/14964/14961/19188/14999/15013	27
mmu04514	mmu04514	Cell adhesion molecules	34/721	75/4933	1.25824195896382e-10	6.47994608866367e-09	5.23163761884957e-09	16414/60533/53321/15529/12737/58998/17968/18189/12558/20970/16412/20612/22329/16408/15015/14960/15894/14998/20345/15042/15039/15051/15018/110558/14969/14972/15040/667977/667803/110557/14964/14961/14999/15013	34
mmu05416	mmu05416	Viral myocarditis	25/721	47/4933	5.44289311450846e-10	2.40264853197588e-08	1.93979799720076e-08	16414/13690/12389/11461/16408/19354/15015/14960/15894/14998/15042/15039/15051/15018/110558/14969/14972/15040/667977/667803/110557/14964/14961/14999/15013	25
mmu05169	mmu05169	Epstein-Barr virus infection	51/721	160/4933	1.45027717645646e-08	5.60169559406309e-07	4.52257487921292e-07		51
mmu04145	mmu04145	Phagosome	39/721	117/4933	2.05077018264623e-07	7.0409776270854e-06	5.68459103259833e-06	16414/27060/66144/13057/13058/14129/17969/16784/19345/13039/21355/15239/16412/11461/108664/15015/140792/14960/21354/14998/13040/15042/15039/15051/246256/14131/15018/110558/14969/14972/15040/17972/667977/667803/110557/14964/14961/14999/15013	39
mmu00140	mmu00140	Steroid hormone biosynthesis	22/721	51/4933	7.24548340992271e-07	2.23885437366612e-05	1.80755744015967e-05	12846/13095/15483/72082/13099/226143/15490/13122/100727/56388/13077/72094/243085/208665/13096/22238/107141/13112/15493/404195/13105/231396	22
mmu05204	mmu05204	Chemical carcinogenesis - DNA adducts	23/721	56/4933	1.16238239142274e-06	3.26523780863296e-05	2.63621652408793e-05	13095/14864/15483/72082/13099/226143/14859/100727/56388/76971/13077/72094/243085/13096/12408/22238/107141/13112/225884/14870/404195/231396/638251	23
mmu05150	mmu05150	Staphylococcus aureus infection	19/721	43/4933	2.69535755055232e-06	6.94054569267222e-05	5.60350648667456e-05	16414/14129/12263/16408/14960/12259/12262/12260/15894/14998/14293/20345/246256/14131/14969/12268/14961/14999/14962	19
mmu04060	mmu04060	Cytokine-cytokine receptor interaction	31/721	96/4933	7.81116372110188e-06	0.000185665353063114	0.000149898445498068	11482/21803/56221/19116/66102/20308/16180/21832/16155/27279/12978/12804/21938/12986/17329/171095/21937/16190/57914/15945/20304/22035/230979/12778/14600/12982/13607/16185/16188/12983/12984	31
mmu00591	mmu00591	Linoleic acid metabolism	13/721	25/4933	1.1850374674216e-05	0.000261554698166625	0.000211168330660842	13095/11687/72082/13099/226143/56388/13077/13096/53357/13109/107141/13112/404195	13
mmu05140	mmu05140	Leishmaniasis	20/721	51/4933	1.34237746868243e-05	0.000276529758548581	0.000223258568475604	16414/21803/13057/13058/14129/17969/18035/19697/16412/20846/18036/17874/14960/14998/246256/14131/14969/17972/14961/14999	20
mmu05166	mmu05166	Human T-cell leukemia virus 1 infection	46/721	172/4933	1.77168134892833e-05	0.000342155960511784	0.000276242420852641		46
mmu05164	mmu05164	Influenza A	34/721	114/4933	1.97929817139419e-05	0.000359766549976944	0.000290460474687568	16391/12028/18035/19697/12675/54123/12362/20846/56417/11461/54188/21937/18036/11739/18709/214523/17874/246728/15945/20304/14960/18854/15894/228607/14998/22035/18707/20847/232989/246730/12018/14969/14961/14999	34
mmu05170	mmu05170	Human immunodeficiency virus 1 infection	43/721	160/4933	2.93270706020979e-05	0.000503448045336014	0.000406462908344865		43
mmu04380	mmu04380	Osteoclast differentiation	28/721	90/4933	4.61564356289454e-05	0.000747855562761148	0.000603787322004402	11433/20375/16391/21803/16822/26400/13057/18412/14129/17969/26399/18035/19056/12978/19697/12675/20846/21937/22177/18709/19058/19261/18707/20847/246256/14131/16478/17972	28
mmu05167	mmu05167	Kaposi sarcoma-associated herpesvirus infection	40/721	148/4933	4.84048907936018e-05	0.000747855562761148	0.000603787322004402	16391/26400/15162/12028/17164/22187/78294/26399/18035/19056/67841/12575/19697/12675/54123/20846/14693/21937/18709/19058/15015/15894/14710/277360/18707/20847/14702/15042/15039/15051/12018/15018/110558/14972/15040/667977/667803/110557/14964/15013	40
mmu04062	mmu04062	Chemokine signaling pathway	33/721	114/4933	5.11693084240957e-05	0.000752919823954551	0.000607875994812565	14679/15162/56221/12540/17969/66102/20308/18035/18753/19877/110355/19697/12015/12675/20846/14191/17329/19303/14693/18036/18479/11513/18709/19354/15945/20304/14710/277360/18707/20847/14702/606496/216869	33
mmu04621	mmu04621	NOD-like receptor signaling pathway	33/721	121/4933	0.000182820706251148	0.0025677999196184	0.00207313432447474	16391/13057/28240/13058/21929/18035/18753/106025/69146/22051/19697/12675/54123/12364/12362/20846/58800/24105/55932/14469/71914/18439/18036/17874/246728/20304/228607/107607/20847/229900/268749/246730/15951	33
mmu04061	mmu04061	Viral protein interaction with cytokine and cytokine receptor	13/721	32/4933	0.000293432098376575	0.00394219645210268	0.00318276463685346	56221/20308/16155/12978/21938/17329/21937/15945/20304/22035/230979/12778/16185	13
mmu04218	mmu04218	Cellular senescence	35/721	135/4933	0.000344095782835877	0.00443023320401191	0.00357678511105714	21803/19211/104394/19046/17873/18412/17164/26399/19056/12575/19367/19697/58800/11739/19651/18709/19058/15015/13197/18787/20130/18707/15042/66922/15039/15051/15018/110558/14972/15040/667977/667803/110557/14964/15013	35
mmu00980	mmu00980	Metabolism of xenobiotics by cytochrome P450	16/721	46/4933	0.000496249235989308	0.00613364055682784	0.00495204500755646	14864/15483/14859/100727/76971/13077/72094/243085/26876/12408/22238/11529/225884/14870/231396/638251	16
mmu05168	mmu05168	Herpes simplex virus 1 infection	64/721	297/4933	0.000575699534425191	0.00684196754374554	0.00552391860966681		64
mmu05322	mmu05322	Systemic lupus erythematosus	15/721	43/4933	0.000714711911447345	0.00817948076434183	0.00660377087770061	14129/12279/12263/20821/14960/12259/12262/12260/14998/246256/14969/12268/14961/14999/97114	15
mmu04976	mmu04976	Bile secretion	20/721	66/4933	0.000807471500107779	0.00891102476904656	0.00719438892953171	98660/15357/12780/11931/27413/13122/20535/100727/26357/28253/76971/11513/72094/243085/28248/140492/22238/108114/231396/638251	20
mmu05163	mmu05163	Human cytomegalovirus infection	40/721	168/4933	0.000876545588407106	0.00933974437302744	0.00754051921787602	14679/12028/26399/18035/19056/16155/12575/19877/21356/21355/19697/12675/11909/19303/14693/21937/11513/18709/19354/19058/208677/20304/15015/21354/14710/18707/14702/15042/15039/15051/12018/15018/110558/14972/15040/667977/667803/110557/14964/15013	40
mmu05152	mmu05152	Tuberculosis	30/721	117/4933	0.00108911682848428	0.0112179033333881	0.00905686625792195	16414/27060/21803/12028/14129/16784/19345/19056/16155/15526/16149/19697/12015/15510/20846/21937/17874/108664/19058/14960/14998/13040/21897/12608/14127/246256/14131/14969/14961/14999	30
mmu04640	mmu04640	Hematopoietic cell lineage	15/721	45/4933	0.00122465547912997	0.0122070497758439	0.00985546175055357	16400/12505/14129/21832/12978/12986/16190/14960/14998/12484/12982/14969/16188/14961/14999	15
mmu00100	mmu00100	Steroid biosynthesis	8/721	17/4933	0.00143082441782376	0.0138163982846107	0.0111547824679023	13121/14137/20775/15490/18194/66234/235293/16987	8
mmu05323	mmu05323	Rheumatoid arthritis	15/721	46/4933	0.00157711011290772	0.0147674856026813	0.0119226506143263	16414/11433/27060/21803/66144/13039/16408/108664/20304/14960/15894/14998/14969/14961/14999	15
mmu00830	mmu00830	Retinol metabolism	19/721	65/4933	0.00174281725999285	0.0158391333334644	0.0127878541987091	13095/72082/13099/226143/19682/100727/56388/13077/72094/243085/26876/13096/11668/22238/107141/11529/13112/404195/231396	19
mmu05145	mmu05145	Toxoplasmosis	21/721	78/4933	0.00313534539360266	0.0276806207606634	0.0223481761889873	14679/21803/26399/18035/16155/19697/12015/12675/16412/20846/21937/18036/17874/14960/14998/15944/14969/54396/14961/16145/14999	21
mmu04623	mmu04623	Cytosolic DNA-sensing pathway	13/721	40/4933	0.00329825840576605	0.0283100513161586	0.0228563521101331	18035/19697/12675/54123/12362/58203/56417/18036/15945/20304/67486/228607/67005	13
mmu04650	mmu04650	Natural killer cell mediated cytotoxicity	18/721	66/4933	0.00520121652269614	0.0434371866354894	0.0350693688728019	16414/11836/16822/19056/22177/18479/16408/18709/19354/19058/15894/22035/18707/14127/246256/14972/15040/14964	18

## Sheet: Liver_3_vs_2
ID	Description	GeneRatio	BgRatio	pvalue	p.adjust	qvalue	geneID	Count
mmu04650	mmu04650	Natural killer cell mediated cytotoxicity	18/476	66/4933	3.22004685482094e-05	0.00513798159617922	0.00475657476759263	16414/16822/22177/18479/16408/19354/15894/22035/18707/379043/14127/246256/14972/15040/19368/19369/19370/56554	18
mmu04612	mmu04612	Antigen processing and presentation	15/476	49/4933	3.34721928089851e-05	0.00513798159617922	0.00475657476759263	53970/15481/65972/15015/21354/14998/13040/15042/15039/15051/12010/14972/15040/110557/19188	15
mmu05164	mmu05164	Influenza A	25/476	114/4933	6.02163712633888e-05	0.00616214199262012	0.00570470885653157	16391/56480/58185/17858/19106/54123/12362/20846/71586/16175/56417/142980/246728/15945/18854/15894/228607/14998/16173/22035/18707/230073/246730/328572/12018	25
mmu05332	mmu05332	Graft-versus-host disease	9/476	23/4933	0.00015975274655494	0.0122610232980917	0.0113508530446931	16175/15015/14998/15042/15039/15051/14972/15040/110557	9
mmu04940	mmu04940	Type I diabetes mellitus	9/476	24/4933	0.000234048066253843	0.0123748339976863	0.0114562152558728	16175/15015/14998/15042/15039/15051/14972/15040/110557	9
mmu05169	mmu05169	Epstein-Barr virus infection	30/476	160/4933	0.000241853433179537	0.0123748339976863	0.0114562152558728	16391/12505/56480/26399/12575/19106/54123/20846/20602/16408/246728/15945/100038882/15015/21354/15894/228607/14998/18707/230073/66935/246730/15042/15039/15051/12018/12010/14972/15040/110557	30
mmu05320	mmu05320	Autoimmune thyroid disease	8/476	21/4933	0.000463775072161029	0.0177973683941795	0.0164762196688787	15015/14998/15042/15039/15051/14972/15040/110557	8
mmu05330	mmu05330	Allograft rejection	8/476	21/4933	0.000463775072161029	0.0177973683941795	0.0164762196688787	15015/14998/15042/15039/15051/14972/15040/110557	8
mmu05416	mmu05416	Viral myocarditis	12/476	47/4933	0.00127223529542112	0.0433973595215873	0.0401758514343513	16414/16408/19354/15015/15894/14998/15042/15039/15051/14972/15040/110557	12
